# Supplementary material for: Loss of TARBP2 Drives the Progression of Hepatocellular Carcinoma via miR-145-SERPINE1 Axis
Source: Front Oncol. 2021 Jun 24;11:620912. doi: 10.3389/fonc.2021.620912 (PMC8265608; doi:10.3389/fonc.2021.620912)
Supplement: Supplementary file 2 [file DataSheet_2.xlsx]

## Sheet: Table S6
Table S6 Differentially expressed genes in TARBP2 overexpression vs. control, also TARBP2 knockdown vs. control.
(1) 136 genes were down-regulated after overexpression of TARBP2
	oe-Ctrl	oe-TARBP2	FoldChange	log2FoldChange
SLC52A1	15	1	0.0666667	-3.90689
PON1	11.875	1	0.0842105	-3.56986
ITIH4	10.75	1	0.0930233	-3.42626
AC017104.2	9.75	1	0.102564	-3.2854
C5orf49	9.75	1	0.102564	-3.2854
MYBPH	9.75	1	0.102564	-3.2854
AP001579.1	8.75	1	0.114286	-3.12928
GPBAR1	8.75	1	0.114286	-3.12928
TIMP4	8.75	1	0.114286	-3.12928
C9orf24	14	1.75	0.125	-3
GIPR	14	1.75	0.125	-3
KCNK7	7.5	1	0.133333	-2.90689
PNMAL1	7.5	1	0.133333	-2.90689
TTC18	7.5	1	0.133333	-2.90689
IQSEC2	13	1.75	0.134615	-2.89308
PHOSPHO1	13	1.75	0.134615	-2.89308
PGBD5	11.875	1.75	0.147368	-2.7625
ADCY5	6.5	1	0.153846	-2.70044
NEGR1	6.5	1	0.153846	-2.70044
SLC16A14	6.5	1	0.153846	-2.70044
TNFRSF13C	6.5	1	0.153846	-2.70044
FAM84A	10.75	1.75	0.162791	-2.61891
GPR162	16	2.75	0.171875	-2.54057
IP6K3	16	2.75	0.171875	-2.54057
IZUMO4	16	2.75	0.171875	-2.54057
RARRES3	16	2.75	0.171875	-2.54057
FGF22	9.75	1.75	0.179487	-2.47805
MAGEA12	9.75	1.75	0.179487	-2.47805
AC018755.1	5.5	1	0.181818	-2.45943
ADHFE1	5.5	1	0.181818	-2.45943
APOBEC3H	5.5	1	0.181818	-2.45943
C1orf101	5.5	1	0.181818	-2.45943
CD72	5.5	1	0.181818	-2.45943
CLDN14	5.5	1	0.181818	-2.45943
COL12A1	5.5	1	0.181818	-2.45943
COL4A1	5.5	1	0.181818	-2.45943
FAM109B	5.5	1	0.181818	-2.45943
KIF26A	5.5	1	0.181818	-2.45943
LCE1F	5.5	1	0.181818	-2.45943
LYPD2	5.5	1	0.181818	-2.45943
MCCD1	5.5	1	0.181818	-2.45943
NRSN1	5.5	1	0.181818	-2.45943
PEX11G	5.5	1	0.181818	-2.45943
SEC16B	5.5	1	0.181818	-2.45943
TBX1	5.5	1	0.181818	-2.45943
UST	5.5	1	0.181818	-2.45943
GBP3	20	3.75	0.1875	-2.41504
PLEK2	24.75	4.75	0.191919	-2.38143
AURKC	8.75	1.75	0.2	-2.32193
B4GALNT2	8.75	1.75	0.2	-2.32193
COX7A1	8.75	1.75	0.2	-2.32193
HSPB6	8.75	1.75	0.2	-2.32193
LUM	8.75	1.75	0.2	-2.32193
MOV10L1	8.75	1.75	0.2	-2.32193
MRAP	8.75	1.75	0.2	-2.32193
TMEM171	8.75	1.75	0.2	-2.32193
KRT37	23.25	4.75	0.204301	-2.29123
CSPG4	13	2.75	0.211538	-2.24101
PYROXD2	13	2.75	0.211538	-2.24101
MAP1A	17.25	3.75	0.217391	-2.20163
CD247	11.875	2.75	0.231579	-2.11042
CHI3L2	11.875	2.75	0.231579	-2.11042
DLEC1	11.875	2.75	0.231579	-2.11042
FAM65C	11.875	2.75	0.231579	-2.11042
TMEM40	11.875	2.75	0.231579	-2.11042
AC132192.1	7.5	1.75	0.233333	-2.09954
ASMT	7.5	1.75	0.233333	-2.09954
DRAXIN	7.5	1.75	0.233333	-2.09954
FLJ27365	7.5	1.75	0.233333	-2.09954
LYRM9	7.5	1.75	0.233333	-2.09954
NPTX1	7.5	1.75	0.233333	-2.09954
POPDC3	7.5	1.75	0.233333	-2.09954
SAMD14	7.5	1.75	0.233333	-2.09954
TNF	7.5	1.75	0.233333	-2.09954
CNIH3	16	3.75	0.234375	-2.09311
BOLA2B	35.5	8.75	0.246479	-2.02046
RASAL1	15	3.75	0.25	-2
SPNS2	22	5.5	0.25	-2
ATP1A3	25.75	6.5	0.252427	-1.98606
CASP16	10.75	2.75	0.255814	-1.96683
SIGLEC14	10.75	2.75	0.255814	-1.96683
FBLN5	21.25	5.5	0.258824	-1.94996
WFIKKN2	26.75	7	0.261682	-1.93411
ATP6V1G2	3.75	1	0.266667	-1.90689
ATP8A2	3.75	1	0.266667	-1.90689
CCDC70	3.75	1	0.266667	-1.90689
COL17A1	3.75	1	0.266667	-1.90689
DACT3	3.75	1	0.266667	-1.90689
DAND5	3.75	1	0.266667	-1.90689
F8A2	3.75	1	0.266667	-1.90689
GJD3	3.75	1	0.266667	-1.90689
HDGFRP3	3.75	1	0.266667	-1.90689
HIST1H2AM	3.75	1	0.266667	-1.90689
IL20RB	3.75	1	0.266667	-1.90689
JAM2	3.75	1	0.266667	-1.90689
LHB	3.75	1	0.266667	-1.90689
LRTM2	3.75	1	0.266667	-1.90689
MAGEA3	3.75	1	0.266667	-1.90689
MMP19	3.75	1	0.266667	-1.90689
PRAP1	3.75	1	0.266667	-1.90689
PRKG1	3.75	1	0.266667	-1.90689
PRPH2	3.75	1	0.266667	-1.90689
SCN2B	3.75	1	0.266667	-1.90689
SFRP1	3.75	1	0.266667	-1.90689
SLC4A8	3.75	1	0.266667	-1.90689
SLC6A13	3.75	1	0.266667	-1.90689
THY1	3.75	1	0.266667	-1.90689
TMEM125	3.75	1	0.266667	-1.90689
WNT10A	3.75	1	0.266667	-1.90689
WNT9B	3.75	1	0.266667	-1.90689
ZNF22	3.75	1	0.266667	-1.90689
ALOXE3	6.5	1.75	0.269231	-1.89308
C11orf91	6.5	1.75	0.269231	-1.89308
C14orf37	6.5	1.75	0.269231	-1.89308
CD44	6.5	1.75	0.269231	-1.89308
DUOXA1	6.5	1.75	0.269231	-1.89308
GUCA2A	6.5	1.75	0.269231	-1.89308
LZTS1	6.5	1.75	0.269231	-1.89308
MMP1	6.5	1.75	0.269231	-1.89308
MMP7	6.5	1.75	0.269231	-1.89308
PI3	6.5	1.75	0.269231	-1.89308
TEX30	6.5	1.75	0.269231	-1.89308
TLR6	6.5	1.75	0.269231	-1.89308
MSANTD1	17.25	4.75	0.275362	-1.8606
FRRS1L	9.75	2.75	0.282051	-1.82597
KM-PA-2	9.75	2.75	0.282051	-1.82597
LGALS9	9.75	2.75	0.282051	-1.82597
PSTPIP2	9.75	2.75	0.282051	-1.82597
SCN4B	9.75	2.75	0.282051	-1.82597
TSSK3	9.75	2.75	0.282051	-1.82597
PGLYRP2	45	13	0.288889	-1.79141
FAM86B1	51	15	0.294118	-1.76553
EPHB2	16	4.75	0.296875	-1.75207
PLCXD2	16	4.75	0.296875	-1.75207
PPM1J	16	4.75	0.296875	-1.75207
ACTA1	46.25	13.75	0.297297	-1.75002
(2) 838 genes were up-regulated after overall expression of TARBP2
	oe-Ctrl	oe-TARBP2	FoldChange	log2FoldChange
EPB41L2	950.5	1616.25	1.70042	0.765892
HIPK2	1456	2477.25	1.70141	0.766729
ACTR3	1405.25	2391.75	1.70201	0.76724
TARS	753.5	1282.75	1.70239	0.767561
PTEN	206	350.75	1.70267	0.767799
MAN1A1	4012.75	6840.25	1.70463	0.769458
TMEM2	2038.25	3476	1.70538	0.770097
MBL2	45	76.75	1.70556	0.770242
SLC31A1	1656.25	2825	1.70566	0.77033
ITGAV	477.75	815	1.70591	0.770544
CLASP2	154.75	264	1.70598	0.770599
NFATC3	429.25	732.5	1.70646	0.771011
FOS	438.25	747.875	1.7065	0.771043
FAM73A	43.5	74.25	1.7069	0.771376
NBPF14	30.75	52.5	1.70732	0.771731
PTPN11	548.5	936.75	1.70784	0.772172
PPP1CC	1967.25	3360.12	1.70803	0.772335
PPP2R2C	130.25	222.5	1.70825	0.772522
B3GNT2	244.25	417.25	1.70829	0.772553
SF3B1	1325.25	2264.75	1.70892	0.773087
LRRCC1	17.25	29.5	1.71014	0.774119
SLX4IP	17.25	29.5	1.71014	0.774119
WAC	489	836.375	1.71038	0.774315
BVES	21.25	36.375	1.71176	0.775484
ANAPC1	657.25	1125.62	1.71263	0.776212
SORT1	1288.5	2208	1.71362	0.777048
CPAMD8	8.75	15	1.71429	0.777608
GRIN1	14	24	1.71429	0.777608
ICA1L	8.75	15	1.71429	0.777608
MMAA	8.75	15	1.71429	0.777608
PRSS53	8.75	15	1.71429	0.777608
RAD54B	8.75	15	1.71429	0.777608
TRIM36	8.75	15	1.71429	0.777608
TSPAN12	8.75	15	1.71429	0.777608
CSNK2A2	1687.62	2894	1.71484	0.778071
USP34	167	286.5	1.71557	0.778687
ZNF577	15	25.75	1.71667	0.77961
FRS2	41.5	71.25	1.71687	0.779779
ZNF329	41.5	71.25	1.71687	0.779779
TFPI	1202.62	2065	1.71708	0.779955
RP11-321F6.1	24.75	42.5	1.71717	0.780034
BCAT1	477.75	821.25	1.719	0.781566
HOXD1	1850.38	3183.5	1.72046	0.782796
RELN	5181	8914	1.72052	0.782842
CAP1	4011.25	6901.5	1.72054	0.782858
FAM19A4	10.75	18.5	1.72093	0.783189
RNASET2	791.75	1363.12	1.72166	0.783801
YIPF4	354	609.625	1.7221	0.784173
MGEA5	293	504.75	1.7227	0.784668
LPIN2	840.75	1448.75	1.72316	0.78506
RAB37	30.75	53	1.72358	0.785406
FAM160B1	72.5	125	1.72414	0.785875
PPP1CB	759.25	1309.25	1.7244	0.786094
PLS1	69.25	119.5	1.72563	0.787125
CITED2	666	1149.38	1.72579	0.787255
PROS1	371	640.5	1.72642	0.787779
AC007040.11	2.75	4.75	1.72727	0.788496
ANXA1	2.75	4.75	1.72727	0.788496
AQP6	2.75	4.75	1.72727	0.788496
BACH2	2.75	4.75	1.72727	0.788496
BEST1	2.75	4.75	1.72727	0.788496
C2orf15	2.75	4.75	1.72727	0.788496
CCDC27	2.75	4.75	1.72727	0.788496
CDH23	2.75	4.75	1.72727	0.788496
GPR17	2.75	4.75	1.72727	0.788496
IKZF2	2.75	4.75	1.72727	0.788496
NEURL1	2.75	4.75	1.72727	0.788496
TBX19	2.75	4.75	1.72727	0.788496
TMEM133	2.75	4.75	1.72727	0.788496
TMEM240	2.75	4.75	1.72727	0.788496
WDR86	2.75	4.75	1.72727	0.788496
WDR47	26.75	46.25	1.72897	0.789914
LCOR	101	174.75	1.7302	0.790937
PSME4	934.75	1618.25	1.73121	0.791782
MLLT4	1511.5	2616.88	1.73131	0.791864
ITIH2	8876.75	15371.4	1.73164	0.792143
IFRD1	415.5	719.75	1.73225	0.792647
BTG1	285.75	495	1.73228	0.792675
KTN1	481.75	834.75	1.73275	0.79306
CA11	3.75	6.5	1.73333	0.793549
COL8A2	7.5	13	1.73333	0.793549
CPM	3.75	6.5	1.73333	0.793549
DSE	3.75	6.5	1.73333	0.793549
DUOX1	7.5	13	1.73333	0.793549
GTF2IRD2B	7.5	13	1.73333	0.793549
IFIT1	7.5	13	1.73333	0.793549
KIF26B	3.75	6.5	1.73333	0.793549
LRRC2	3.75	6.5	1.73333	0.793549
MEIS3	7.5	13	1.73333	0.793549
MYO1G	7.5	13	1.73333	0.793549
NCF1	3.75	6.5	1.73333	0.793549
PCDHB7	3.75	6.5	1.73333	0.793549
SLC2A5	3.75	6.5	1.73333	0.793549
TRIM7	7.5	13	1.73333	0.793549
CPD	811.375	1407.5	1.73471	0.794694
FAT1	2548.25	4425	1.73649	0.796171
YWHAZ	3824.5	6641.5	1.73657	0.796238
ZNF354B	19	33	1.73684	0.796467
KNDC1	24.75	43	1.73737	0.796908
WHSC1L1	229	398.125	1.73854	0.797874
CDK8	96	167	1.73958	0.798742
KDM4D	18.25	31.75	1.73973	0.79886
CEP76	54	94	1.74074	0.799701
SEC63	392.75	684.25	1.7422	0.800912
ERBB3	4701.75	8196	1.74318	0.801722
KANK1	1238.62	2160.12	1.74397	0.802375
CKAP5	1112.75	1943.38	1.74646	0.804435
SLC16A1	940.75	1643.75	1.74728	0.805108
FKTN	36.75	64.25	1.7483	0.805952
CHD2	438.25	766.75	1.74957	0.807002
AC024940.1	1	1.75	1.75	0.807355
ADAM33	1	1.75	1.75	0.807355
AGRP	1	1.75	1.75	0.807355
AK5	1	1.75	1.75	0.807355
BAI1	1	1.75	1.75	0.807355
C11orf96	1	1.75	1.75	0.807355
C1orf54	1	1.75	1.75	0.807355
C6orf163	1	1.75	1.75	0.807355
CACNG6	1	1.75	1.75	0.807355
CCDC180	1	1.75	1.75	0.807355
CCDC30	1	1.75	1.75	0.807355
CITED1	1	1.75	1.75	0.807355
CYS1	1	1.75	1.75	0.807355
DCDC2B	1	1.75	1.75	0.807355
DGCR6	1	1.75	1.75	0.807355
EFEMP1	1	1.75	1.75	0.807355
FAM127B	1	1.75	1.75	0.807355
FAM71D	1	1.75	1.75	0.807355
FSTL1	1	1.75	1.75	0.807355
GABRD	1	1.75	1.75	0.807355
GADD45G	1	1.75	1.75	0.807355
GCK	1	1.75	1.75	0.807355
GP1BA	1	1.75	1.75	0.807355
GPRASP1	1	1.75	1.75	0.807355
GRIK4	1	1.75	1.75	0.807355
HES7	1	1.75	1.75	0.807355
HOXA10	1	1.75	1.75	0.807355
ICA1	1	1.75	1.75	0.807355
KAL1	1	1.75	1.75	0.807355
KATNAL2	1	1.75	1.75	0.807355
KCNG2	1	1.75	1.75	0.807355
LAIR1	1	1.75	1.75	0.807355
LGALS4	1	1.75	1.75	0.807355
LGI4	1	1.75	1.75	0.807355
LRP2	1	1.75	1.75	0.807355
LTK	1	1.75	1.75	0.807355
LURAP1	1	1.75	1.75	0.807355
NFASC	1	1.75	1.75	0.807355
OSBPL1A	1	1.75	1.75	0.807355
PAPL	1	1.75	1.75	0.807355
PARM1	1	1.75	1.75	0.807355
PPM1N	13	22.75	1.75	0.807355
PRM1	1	1.75	1.75	0.807355
PTPN7	1	1.75	1.75	0.807355
RASA4	1	1.75	1.75	0.807355
RBM20	1	1.75	1.75	0.807355
RNF135	1	1.75	1.75	0.807355
RP11-195F19.5	1	1.75	1.75	0.807355
RP11-47I22.3	1	1.75	1.75	0.807355
SGPP2	1	1.75	1.75	0.807355
SGSM1	1	1.75	1.75	0.807355
SKOR1	1	1.75	1.75	0.807355
SLC45A4	1	1.75	1.75	0.807355
SLCO5A1	1	1.75	1.75	0.807355
SLIT2	1	1.75	1.75	0.807355
SRPX	1	1.75	1.75	0.807355
STON1	1	1.75	1.75	0.807355
TNFRSF18	1	1.75	1.75	0.807355
TSPAN11	1	1.75	1.75	0.807355
USH1C	1	1.75	1.75	0.807355
WNT5A	1	1.75	1.75	0.807355
ZNF469	1	1.75	1.75	0.807355
ZNF540	1	1.75	1.75	0.807355
ZNF625	1	1.75	1.75	0.807355
ZNF780B	20	35	1.75	0.807355
KLF6	623.25	1091.25	1.7509	0.808099
NCOA4	2996.25	5247.75	1.75144	0.808541
GGPS1	124	217.25	1.75202	0.809016
MED13	212.25	371.875	1.75206	0.809053
USP3	247.75	434.25	1.75277	0.809641
FBXW11	628.75	1102.5	1.75348	0.81022
FMO5	111.75	196	1.75391	0.810579
RPS6KA3	1919.5	3369.25	1.75527	0.811697
ABLIM1	1472.75	2585.38	1.75547	0.811861
STC2	1533.25	2692.75	1.75624	0.812487
SNRK	57.5	101	1.75652	0.812721
ZFYVE9	143.25	251.75	1.75742	0.813457
FNDC3B	1477	2597.25	1.75846	0.814315
RASA2	42.5	74.75	1.75882	0.814611
MCFD2	2978.5	5242.5	1.76011	0.815669
EIF2S3	1726.5	3039	1.76021	0.815746
ATP13A3	266	468.5	1.76128	0.816623
PARN	423.25	746.375	1.76344	0.818391
TACC1	978	1726.5	1.76534	0.819944
TOMM20	2132.25	3764.75	1.76562	0.820177
IPO5	2260	3992.5	1.76659	0.82097
UROC1	14	24.75	1.76786	0.822002
LYST	11.875	21	1.76842	0.822462
SRSF11	655.625	1159.5	1.76854	0.82256
DNAJA4	6.5	11.5	1.76923	0.823122
IFT80	9.75	17.25	1.76923	0.823122
NBPF16	6.5	11.5	1.76923	0.823122
WDR52	6.5	11.5	1.76923	0.823122
ZC3H6	9.75	17.25	1.76923	0.823122
NARS	969.25	1716.25	1.7707	0.824319
KDM7A	98.25	174	1.77099	0.824558
ARSK	41.5	73.5	1.77108	0.824633
DNAJC18	41.5	73.5	1.77108	0.824633
PRR11	523	926.5	1.77151	0.82498
ARNT2	5.5	9.75	1.77273	0.825971
HMGN5	5.5	9.75	1.77273	0.825971
HMX2	5.5	9.75	1.77273	0.825971
TSPAN32	5.5	9.75	1.77273	0.825971
SRGAP1	138	244.75	1.77355	0.826641
KIAA0895	38.75	68.75	1.77419	0.827163
PRNP	1642	2913.25	1.77421	0.827175
PNRC1	650	1153.5	1.77462	0.827506
GART	1733.75	3079.38	1.77614	0.828742
CEP152	19	33.75	1.77632	0.828888
MTUS1	279.75	497	1.77659	0.829108
THRAP3	1376.25	2445.25	1.77675	0.829239
KDM5B	556.625	989.5	1.77768	0.829994
PLD1	220.875	392.75	1.77816	0.830381
FAM60A	988	1758.12	1.77948	0.831455
PAN3	83	147.75	1.78012	0.831975
MUC13	16	28.5	1.78125	0.83289
CDR2	874.25	1557.5	1.78153	0.833114
GJC1	24.125	43	1.78238	0.833808
NFIB	24.125	43	1.78238	0.833808
BSPRY	17.25	30.75	1.78261	0.83399
NBAS	334.5	596.5	1.78326	0.834516
ATXN1	323.25	577	1.785	0.835921
CLDN12	245	437.5	1.78571	0.836501
PIK3C3	99.25	177.25	1.78589	0.836647
PTCH1	81.75	146	1.78593	0.836678
ITGB1	1357.75	2428.25	1.78844	0.838699
RRAGD	13	23.25	1.78846	0.838719
WDR5B	13	23.25	1.78846	0.838719
CEACAM1	1545.5	2764.38	1.78866	0.83888
RP11-111M22.2	11.875	21.25	1.78947	0.839535
PTPRH	305	546.5	1.7918	0.841412
NR1D2	46.25	83	1.79459	0.843658
ADPRM	23.25	41.75	1.7957	0.844545
IARS	1742	3132.88	1.79844	0.846743
ACVR2B	140.25	252.25	1.79857	0.846853
VLDLR	302.625	544.375	1.79884	0.84707
ZFP82	15	27	1.8	0.847997
PMPCB	427.875	770.75	1.80134	0.849074
NAP1L1	3642.38	6565	1.8024	0.849916
ARHGEF2	1151.75	2078	1.80421	0.851368
TMEM123	2363	4265	1.80491	0.851926
ERV3-1	208.25	376.625	1.80852	0.854812
NEDD4	43.5	78.75	1.81034	0.856265
CEACAM19	16	29	1.8125	0.857981
ELN	16	29	1.8125	0.857981
PIWIL2	16	29	1.8125	0.857981
SLC12A2	57.5	104.25	1.81304	0.858414
SLC7A11	289.5	525.375	1.81477	0.859784
AKIRIN1	2946.75	5353.25	1.81666	0.86129
SCRN1	940.75	1709.75	1.81743	0.861902
NFIL3	554	1007	1.81769	0.862106
C16orf62	24.75	45	1.81818	0.862496
TCEA1	781.5	1421.25	1.81862	0.862843
CTTNBP2NL	52	94.75	1.82212	0.865614
YPEL2	49.25	89.75	1.82234	0.865788
THUMPD3	104.25	190.25	1.82494	0.867849
ALG11	25.75	47	1.82524	0.868088
LMO4	563.875	1029.38	1.82554	0.868321
GSTP1	8.75	16	1.82857	0.870717
RASGRF1	8.75	16	1.82857	0.870717
SYTL2	8.75	16	1.82857	0.870717
THAP9	8.75	16	1.82857	0.870717
TPPP	8.75	16	1.82857	0.870717
KNG1	29.5	54	1.83051	0.872244
CCDC152	7.5	13.75	1.83333	0.874469
COX20	7.5	13.75	1.83333	0.874469
FRMD4B	7.5	13.75	1.83333	0.874469
MAN1C1	7.5	13.75	1.83333	0.874469
ZNF570	7.5	13.75	1.83333	0.874469
TES	373.25	685.125	1.83557	0.876225
FOXN3	655.625	1204.12	1.83661	0.877042
CCDC14	36.75	67.5	1.83673	0.877143
ZNF438	14	25.75	1.83929	0.879146
PPP1R12B	61.75	113.75	1.84211	0.881356
HK2	1716.25	3168.25	1.84603	0.884426
N4BP3	6.5	12	1.84615	0.884523
ZNF585B	15	27.75	1.85	0.887525
CTDSPL	824.75	1526	1.85026	0.887726
AP001631.10	11.875	22	1.85263	0.889576
ROCK2	710	1318.12	1.85651	0.892596
FAM122C	8.75	16.25	1.85714	0.893085
SERINC1	486.75	904.125	1.85747	0.893341
EML4	3366	6252.75	1.85762	0.893456
ZRSR2	21.25	39.5	1.85882	0.89439
DSG2	638.875	1188.25	1.85991	0.895233
GNG12	10.75	20	1.86047	0.895663
SPAG4	119.5	222.5	1.86192	0.896795
AC062017.1	3.75	7	1.86667	0.900464
ADAMTS6	3.75	7	1.86667	0.900464
C19orf67	3.75	7	1.86667	0.900464
CTHRC1	86.25	161	1.86667	0.900464
FAM180B	3.75	7	1.86667	0.900464
GPR155	3.75	7	1.86667	0.900464
INA	3.75	7	1.86667	0.900464
KCNC1	3.75	7	1.86667	0.900464
LBP	3.75	7	1.86667	0.900464
LYSMD2	3.75	7	1.86667	0.900464
NRXN2	3.75	7	1.86667	0.900464
PAX2	3.75	7	1.86667	0.900464
SAMD15	3.75	7	1.86667	0.900464
TEKT2	3.75	7	1.86667	0.900464
TRAM1L1	3.75	7	1.86667	0.900464
AXL	92.75	173.5	1.87062	0.903516
SLC6A14	321.5	601.75	1.8717	0.904345
PCDHB8	9.75	18.25	1.87179	0.904422
TOMM5	9.75	18.25	1.87179	0.904422
ERO1L	778.375	1458.25	1.87345	0.905701
TNFRSF19	786	1473	1.87405	0.906156
CNOT1	2214	4150.75	1.87477	0.906717
KLF11	102	191.25	1.875	0.906891
ACSL3	1923.12	3609.5	1.87689	0.908346
CALCOCO2	583.625	1096	1.87792	0.909134
KIAA0947	113.75	213.75	1.87912	0.910058
CSNK1G1	110.25	207.25	1.87982	0.910593
EIF2S2	1794.25	3373.25	1.88003	0.910758
FMNL2	561.375	1056.25	1.88154	0.911915
ANO6	730.5	1375	1.88227	0.912475
CEP120	54	101.75	1.88426	0.913997
EGR1	411.75	776.5	1.88585	0.915217
IRS2	20	37.75	1.8875	0.916477
TMSB4X	45	85	1.88889	0.917538
KDM5A	216.25	408.875	1.89075	0.91896
PRTG	111.5	211	1.89238	0.920199
LCORL	28.5	54	1.89474	0.921997
FILIP1L	84.25	159.75	1.89614	0.923067
AC006486.1	9.75	18.5	1.89744	0.924051
BATF	9.75	18.5	1.89744	0.924051
ATXN3	36.75	69.75	1.89796	0.924449
HLTF	54.625	103.75	1.89931	0.925478
DSC3	7.5	14.25	1.9	0.925999
GPR119	7.5	14.25	1.9	0.925999
PAQR6	7.5	14.25	1.9	0.925999
SPTBN1	9503.75	18083.8	1.9028	0.928125
ZNF682	13	24.75	1.90385	0.928917
SBF2	124	236.25	1.90524	0.929974
TPM4	2339.5	4465.5	1.90874	0.932621
GPR126	822.125	1570.75	1.9106	0.934024
NCOA3	631	1206.75	1.91244	0.935415
PRRG1	60.75	116.25	1.91358	0.936274
DNAJC24	30.75	58.875	1.91463	0.937069
GLS	1001.38	1917.75	1.91512	0.937432
VCPKMT	21.25	40.75	1.91765	0.939337
ZIC2	36.75	70.5	1.91837	0.939879
ITGA2	427.875	822.25	1.92171	0.942388
APP	2292.25	4408.75	1.92333	0.943605
NBR1	858.25	1651.5	1.92426	0.944307
ZNF280C	14	27	1.92857	0.947533
AHNAK	1317.5	2545	1.93169	0.949863
PARD3	468.5	907.5	1.93703	0.953849
DENND1B	20	38.75	1.9375	0.954196
P4HA1	342.25	665.5	1.94449	0.959388
IMPACT	27.75	54	1.94595	0.960472
AMN1	29.5	57.5	1.94915	0.962847
PXK	65.5	127.75	1.95038	0.963756
PCMTD1	30.75	60	1.95122	0.964376
GPR146	10.75	21	1.95349	0.966053
AKAP6	5.5	10.75	1.95455	0.966833
C15orf27	5.5	10.75	1.95455	0.966833
CYP2B6	5.5	10.75	1.95455	0.966833
IGFBP7	5.5	10.75	1.95455	0.966833
POTEF	5.5	10.75	1.95455	0.966833
VANGL2	5.5	10.75	1.95455	0.966833
OSBPL10	296.5	579.75	1.95531	0.967399
KIAA1324L	28.5	55.75	1.95614	0.96801
DLX1	52.5	103	1.9619	0.972255
VEZF1	367.125	721.25	1.96459	0.974228
PPARGC1A	92.75	182.5	1.96765	0.976477
RASA3	8.75	17.25	1.97143	0.979241
ZNF674	8.75	17.25	1.97143	0.979241
RORA	27.75	54.75	1.97297	0.980371
ACSS3	626	1236	1.97444	0.981444
ZFP69B	30.75	60.75	1.97561	0.982298
SH3D19	502	993.75	1.97958	0.985196
SENP7	14	27.75	1.98214	0.987061
SLC4A3	14	27.75	1.98214	0.987061
MASP1	509.5	1011.5	1.98528	0.989342
TMEM56	68.25	135.75	1.98901	0.992051
FABP1	1207.38	2402.75	1.99006	0.992813
MEP1A	32	63.75	1.99219	0.994353
ZNF680	18.25	36.375	1.99315	0.995051
MYSM1	51	101.75	1.9951	0.99646
AL031663.2	6.5	13	2	1
CCDC64B	2.75	5.5	2	1
GATSL3	2.75	5.5	2	1
GNG5P2	2.75	5.5	2	1
HIGD1B	2.75	5.5	2	1
MARVELD1	2.75	5.5	2	1
NID2	2.75	5.5	2	1
OASL	9.75	19.5	2	1
OLFML2A	2.75	5.5	2	1
PAPSS2	6.5	13	2	1
S100A5	2.75	5.5	2	1
SERPINA12	9.75	19.5	2	1
SLC9A3	2.75	5.5	2	1
SPRY3	2.75	5.5	2	1
TBX15	7.5	15	2	1
TSHZ3	2.75	5.5	2	1
TSPO2	2.75	5.5	2	1
ZNF345	2.75	5.5	2	1
ENPP1	359.25	719.75	2.00348	1.00251
TMC7	185.5	371.875	2.00472	1.0034
SLC38A1	879	1762.75	2.0054	1.00389
ALDH1L2	27.75	55.75	2.00901	1.00648
KDM3A	189.75	382	2.01318	1.00947
LCP1	18.25	36.75	2.0137	1.00985
FGL1	868.25	1752.75	2.01872	1.01344
FBXO38	98.25	199.25	2.02799	1.02005
DHX32	115	233.5	2.03043	1.02179
TDGF1	37.75	76.75	2.03311	1.02369
ARID2	88.75	180.75	2.03662	1.02618
VEGFA	1663.62	3394	2.04012	1.02866
PLOD2	480	979.75	2.04115	1.02938
TTC39B	134.75	275.25	2.04267	1.03046
ZNF292	23.25	47.5	2.04301	1.0307
ARAP3	10.75	22	2.04651	1.03317
HCAR2	9.75	20	2.05128	1.03653
KCNMB3	9.75	20	2.05128	1.03653
SORL1	1057.25	2171.25	2.05368	1.03821
TCP11L2	36.75	75.5	2.05442	1.03873
SOX6	17.25	35.5	2.05797	1.04122
SDPR	194.75	401.5	2.06162	1.04378
TGFBR2	2787.5	5767.5	2.06906	1.04897
TSPAN8	14	29	2.07143	1.05063
CDH2	295	611.25	2.07203	1.05105
CCDC132	24.75	51.5	2.08081	1.05714
EXOC1	51	106.25	2.08333	1.05889
IGLON5	8.75	18.25	2.08571	1.06054
MB21D2	8.75	18.25	2.08571	1.06054
MUC15	8.75	18.25	2.08571	1.06054
MLLT3	36.75	76.75	2.08844	1.06242
AMHR2	5.5	11.5	2.09091	1.06413
GLIPR2	5.5	11.5	2.09091	1.06413
SPDYE2	5.5	11.5	2.09091	1.06413
TRIP6	5.5	11.5	2.09091	1.06413
RAPGEF5	80.25	167.875	2.0919	1.06481
ARFGEF2	705.25	1476.25	2.09323	1.06573
PSAT1	4843	10142	2.09416	1.06637
XPOT	925.5	1941.5	2.09778	1.06887
FYN	38.75	81.75	2.10968	1.07702
ASAH2C	8.75	18.5	2.11429	1.08017
AFAP1L1	6.5	13.75	2.11538	1.08092
RP11-986E7.7	6.5	13.75	2.11538	1.08092
ZNF613	15	31.75	2.11667	1.08179
SIX4	35	74.25	2.12143	1.08504
HBP1	74.25	158	2.12795	1.08946
ACPT	3.75	8	2.13333	1.09311
AEBP1	3.75	8	2.13333	1.09311
EPHB3	3.75	8	2.13333	1.09311
FAM115C	3.75	8	2.13333	1.09311
FGF11	3.75	8	2.13333	1.09311
PPAP2C	3.75	8	2.13333	1.09311
RP11-468E2.4	7.5	16	2.13333	1.09311
RWDD3	7.5	16	2.13333	1.09311
SARM1	3.75	8	2.13333	1.09311
SYT11	3.75	8	2.13333	1.09311
ZGLP1	3.75	8	2.13333	1.09311
ZNF782	7.5	16	2.13333	1.09311
ZNF765	13	27.75	2.13462	1.09398
CNTRL	23.25	49.75	2.13978	1.09747
ZNF440	27.75	59.5	2.14414	1.1004
CTH	317.25	680.25	2.14421	1.10044
MTHFD2	2068.38	4444.5	2.14879	1.10352
DISC1	49.75	107	2.15075	1.10484
ALMS1	35.5	76.375	2.15141	1.10528
CDC14A	21.25	45.75	2.15294	1.10631
KLHDC7B	9.75	21	2.15385	1.10692
NEK3	229	495	2.16157	1.11208
BHLHB9	10.75	23.25	2.16279	1.11289
FSD1L	10.75	23.25	2.16279	1.11289
TMEM67	10.75	23.25	2.16279	1.11289
CENPJ	25.75	55.75	2.16505	1.1144
PRODH	7.5	16.25	2.16667	1.11548
L3MBTL3	14	30.375	2.16964	1.11746
STK17A	223.5	485	2.17002	1.11771
SCAPER	26.75	58.125	2.1729	1.11962
ZNF28	24.125	52.5	2.17617	1.12179
STK17B	33.75	73.5	2.17778	1.12286
CREBRF	9.75	21.25	2.17949	1.12399
ASB4	5.5	12	2.18182	1.12553
EHD2	24.75	54	2.18182	1.12553
ATL1	6.5	14.25	2.19231	1.13245
EIF4E3	6.5	14.25	2.19231	1.13245
SLC28A1	6.5	14.25	2.19231	1.13245
ZNF776	30.75	67.5	2.19512	1.1343
DUSP6	1633.5	3597	2.20202	1.13883
FAM214A	22	48.5	2.20455	1.14048
BNIP3L	167	372.625	2.23129	1.15788
CCL20	1599.25	3587.25	2.24308	1.16548
IGF2	19577.2	43930.8	2.24397	1.16605
C8orf37	17.25	38.75	2.24638	1.1676
SLC38A2	3122.25	7041.5	2.25526	1.1733
UTRN	165.5	374	2.25982	1.17621
DSP	2431.75	5505	2.2638	1.17875
PLIN2	3140.5	7129	2.27002	1.18271
LRP2BP	8.75	20	2.28571	1.19265
RASIP1	8.75	20	2.28571	1.19265
H1F0	7537.75	17234.8	2.28646	1.19311
ANKRD37	17.25	39.5	2.28986	1.19526
GARS	2874.88	6599.25	2.29549	1.1988
TOX3	287	659	2.29617	1.19923
MXI1	94	216	2.29787	1.2003
RIN2	7.5	17.25	2.3	1.20163
NR3C2	6.5	15	2.30769	1.20645
RP11-680G10.1	6.5	15	2.30769	1.20645
MATN3	420	973	2.31667	1.21205
ZNF780A	17.25	40	2.31884	1.2134
C12orf61	3.75	8.75	2.33333	1.22239
FABP3	3.75	8.75	2.33333	1.22239
GSTT2	3.75	8.75	2.33333	1.22239
LNX1	3.75	8.75	2.33333	1.22239
RPP21	3.75	8.75	2.33333	1.22239
ZNF790	3.75	8.75	2.33333	1.22239
MPP2	11.875	27.75	2.33684	1.22456
UNC93A	64.25	151	2.35019	1.23278
TGFBR3	1061.5	2503.5	2.35846	1.23784
KLF4	17.25	40.75	2.36232	1.2402
B3GNT4	2.75	6.5	2.36364	1.24101
BATF3	2.75	6.5	2.36364	1.24101
KCNK5	2.75	6.5	2.36364	1.24101
MYLK2	2.75	6.5	2.36364	1.24101
PALD1	5.5	13	2.36364	1.24101
SHROOM4	2.75	6.5	2.36364	1.24101
SPARCL1	2.75	6.5	2.36364	1.24101
TUBA3D	5.5	13	2.36364	1.24101
R3HCC1L	20	47.5	2.375	1.24793
JMY	54	129	2.38889	1.25634
SIT1	10.75	25.75	2.39535	1.26024
FREM1	296.5	710.25	2.39545	1.26029
GK	519	1244.38	2.39764	1.26161
AKR1C4	11.875	28.5	2.4	1.26303
CRMP1	8.75	21	2.4	1.26303
RBM24	37.75	90.75	2.40397	1.26542
ZDHHC17	37.75	90.75	2.40397	1.26542
AP003068.23	25.75	62	2.40777	1.2677
NOTCH4	8.75	21.25	2.42857	1.28011
CREB5	7.5	18.25	2.43333	1.28293
ZNF432	19	46.25	2.43421	1.28345
CDCA7L	26.75	65.25	2.43925	1.28644
LOXL3	10.75	26.25	2.44186	1.28798
ERRFI1	3239.25	7927	2.44717	1.29112
PDK1	90.75	222.5	2.45179	1.29384
ARL6	13	32	2.46154	1.29956
RNPC3	17.25	42.5	2.46377	1.30087
KRCC1	18.25	45	2.46575	1.30203
QPCT	7.5	18.5	2.46667	1.30256
TBC1D32	7.5	18.5	2.46667	1.30256
LYZ	10188.2	25160.5	2.46956	1.30425
NEDD9	1185.88	2934.75	2.47475	1.30729
INHBB	60.75	150.5	2.47737	1.30881
C5AR2	5.5	13.75	2.5	1.32193
CYBRD1	6.5	16.25	2.5	1.32193
PLSCR4	6.5	16.25	2.5	1.32193
SWT1	5.5	13.75	2.5	1.32193
ZNF439	6.5	16.25	2.5	1.32193
ZNF608	5.5	13.75	2.5	1.32193
C10orf10	629.625	1577.5	2.50546	1.32508
ZNF737	8.75	22	2.51429	1.33015
AC011841.1	2.75	7	2.54545	1.34792
C15orf37	2.75	7	2.54545	1.34792
DOC2A	2.75	7	2.54545	1.34792
NOVA1	2.75	7	2.54545	1.34792
PIK3R2	2.75	7	2.54545	1.34792
WDR66	2.75	7	2.54545	1.34792
ZNF284	2.75	7	2.54545	1.34792
ASNS	1656.25	4223.5	2.55004	1.35052
SLC7A2	516.625	1323.62	2.56206	1.35731
SLAIN1	11.875	30.75	2.58947	1.37266
ZNF891	5.5	14.25	2.59091	1.37346
ADAMTS1	3.75	9.75	2.6	1.37851
AK9	7.5	19.5	2.6	1.37851
CALB2	3.75	9.75	2.6	1.37851
CCDC149	3.75	9.75	2.6	1.37851
CCDC7	3.75	9.75	2.6	1.37851
FUZ	3.75	9.75	2.6	1.37851
TRIM22	7.5	19.5	2.6	1.37851
ZNF112	3.75	9.75	2.6	1.37851
ZNF222	3.75	9.75	2.6	1.37851
ZNF423	3.75	9.75	2.6	1.37851
C5AR1	22	57.5	2.61364	1.38606
NDRG1	1064.88	2788.75	2.61885	1.38893
HIVEP2	54.625	144.25	2.64073	1.40094
ANGPTL6	6.5	17.25	2.65385	1.40808
MSH5	6.5	17.25	2.65385	1.40808
EGLN3	23.25	62	2.66667	1.41504
NDUFA4L2	7.5	20	2.66667	1.41504
USHBP1	7.5	20	2.66667	1.41504
SERPINA3	29.5	79	2.67797	1.42114
TRPC1	16	43	2.6875	1.42626
ZNF14	9.75	26.25	2.69231	1.42884
TXNIP	542.125	1460.25	2.69357	1.42952
RIPPLY3	11.875	32	2.69474	1.43014
ZNF586	5.5	15	2.72727	1.44746
BHLHE40	797.75	2177	2.72893	1.44833
AANAT	1	2.75	2.75	1.45943
ABHD14A-ACY1	1	2.75	2.75	1.45943
ANKDD1B	1	2.75	2.75	1.45943
ANKRD23	1	2.75	2.75	1.45943
ARID3C	1	2.75	2.75	1.45943
C11orf86	1	2.75	2.75	1.45943
C16orf71	1	2.75	2.75	1.45943
CACNA1C	1	2.75	2.75	1.45943
CATSPERD	1	2.75	2.75	1.45943
CD8B	1	2.75	2.75	1.45943
CPA1	1	2.75	2.75	1.45943
CXCR4	1	2.75	2.75	1.45943
CXorf31	1	2.75	2.75	1.45943
DAAM2	1	2.75	2.75	1.45943
DDX60L	1	2.75	2.75	1.45943
DKK3	1	2.75	2.75	1.45943
ESR1	1	2.75	2.75	1.45943
FAM47E	1	2.75	2.75	1.45943
GABBR1	1	2.75	2.75	1.45943
GAD1	1	2.75	2.75	1.45943
GDAP1L1	1	2.75	2.75	1.45943
HOXC8	1	2.75	2.75	1.45943
IBA57-AS1	1	2.75	2.75	1.45943
ISLR	1	2.75	2.75	1.45943
IYD	1	2.75	2.75	1.45943
KLHL13	1	2.75	2.75	1.45943
LMO1	1	2.75	2.75	1.45943
NKG7	1	2.75	2.75	1.45943
NPPB	1	2.75	2.75	1.45943
NR4A3	1	2.75	2.75	1.45943
PDE6C	1	2.75	2.75	1.45943
POTEI	1	2.75	2.75	1.45943
RGR	1	2.75	2.75	1.45943
RP11-178L8.4	1	2.75	2.75	1.45943
RTN4RL1	1	2.75	2.75	1.45943
SCN4A	1	2.75	2.75	1.45943
SDK2	1	2.75	2.75	1.45943
SH3RF3	1	2.75	2.75	1.45943
TFPI2	1	2.75	2.75	1.45943
TTC40	1	2.75	2.75	1.45943
TTC9B	1	2.75	2.75	1.45943
VIPR1	1	2.75	2.75	1.45943
SLC2A3	1957.88	5443.25	2.78018	1.47518
CP	141.5	397	2.80565	1.48834
AKAP5	6.5	18.25	2.80769	1.48938
PHF21A	122.5	348.75	2.84694	1.50941
NHLRC4	10.75	30.75	2.86047	1.51625
ANKRD53	3.75	10.75	2.86667	1.51937
BBS1	3.75	10.75	2.86667	1.51937
EDN1	3.75	10.75	2.86667	1.51937
HAP1	3.75	10.75	2.86667	1.51937
ITGA9	3.75	10.75	2.86667	1.51937
ZNF547	3.75	10.75	2.86667	1.51937
LOX	551.25	1587	2.87891	1.52552
ALPK3	2.75	8	2.90909	1.54057
CCL5	2.75	8	2.90909	1.54057
CHI3L1	2.75	8	2.90909	1.54057
FAM83A	2.75	8	2.90909	1.54057
FHDC1	2.75	8	2.90909	1.54057
GATM	2.75	8	2.90909	1.54057
ZNF493	5.5	16	2.90909	1.54057
BICC1	5.5	16.25	2.95455	1.56294
COL5A2	5.5	16.25	2.95455	1.56294
SOX8	17.25	51.5	2.98551	1.57798
SERPINE1	2832	8562.25	3.02339	1.59617
CD8A	3.75	11.5	3.06667	1.61667
DNAJC28	3.75	11.5	3.06667	1.61667
EBI3	3.75	11.5	3.06667	1.61667
SLC6A16	3.75	11.5	3.06667	1.61667
TNFSF14	3.75	11.5	3.06667	1.61667
SPATA6L	7.5	23.25	3.1	1.63227
NOD2	5.5	17.25	3.13636	1.64909
A4GALT	15	47.5	3.16667	1.66297
ADPRH	2.75	8.75	3.18182	1.66985
FAM46C	2.75	8.75	3.18182	1.66985
GPNMB	2.75	8.75	3.18182	1.66985
LOH12CR2	2.75	8.75	3.18182	1.66985
SLC22A1	2.75	8.75	3.18182	1.66985
SPATA12	2.75	8.75	3.18182	1.66985
TBC1D3F	2.75	8.75	3.18182	1.66985
ATP6V1C2	3.75	12	3.2	1.67807
EGR3	3.75	12	3.2	1.67807
FGF21	3.75	12	3.2	1.67807
TPD52L1	3.75	12	3.2	1.67807
LFNG	11.875	38.25	3.22105	1.68753
IFI27	6.5	21	3.23077	1.69188
ALPK2	6.5	21.25	3.26923	1.70895
USPL1	21.25	69.75	3.28235	1.71473
TH	5.5	18.25	3.31818	1.73039
TMC5	5.5	18.25	3.31818	1.73039
TARBP2	1314	4404.25	3.35179	1.74493
ACBD7	5.5	18.5	3.36364	1.75002
FUT1	8.75	29.5	3.37143	1.75336
TMCC1	171.5	587	3.42274	1.77515
APOBEC3D	3.75	13	3.46667	1.79355
FSD1	3.75	13	3.46667	1.79355
FAM105A	2.75	9.75	3.54545	1.82597
HAVCR1	2.75	9.75	3.54545	1.82597
MEF2B	2.75	9.75	3.54545	1.82597
PYGM	2.75	9.75	3.54545	1.82597
RP11-231C14.4	2.75	9.75	3.54545	1.82597
RPS6KA5	2.75	9.75	3.54545	1.82597
SLC9B1	2.75	9.75	3.54545	1.82597
SYN1	2.75	9.75	3.54545	1.82597
ANXA13	7.5	27	3.6	1.848
PNCK	7.5	27	3.6	1.848
SLC1A7	7.5	27	3.6	1.848
TMEM81	3.75	13.75	3.66667	1.87447
AC074212.3	1	3.75	3.75	1.90689
ACCS	1	3.75	3.75	1.90689
ADAM23	1	3.75	3.75	1.90689
BRINP2	1	3.75	3.75	1.90689
CASP1	1	3.75	3.75	1.90689
CCDC71L	1	3.75	3.75	1.90689
CEP112	1	3.75	3.75	1.90689
CLDN23	1	3.75	3.75	1.90689
CLEC11A	1	3.75	3.75	1.90689
CLEC2D	1	3.75	3.75	1.90689
CTD-3203P2.2	1	3.75	3.75	1.90689
CYP17A1	1	3.75	3.75	1.90689
ELAVL3	1	3.75	3.75	1.90689
FOXL2	1	3.75	3.75	1.90689
HOXA11	1	3.75	3.75	1.90689
HSPB7	1	3.75	3.75	1.90689
HTR7	1	3.75	3.75	1.90689
KBTBD11	1	3.75	3.75	1.90689
KCTD19	1	3.75	3.75	1.90689
KIRREL	1	3.75	3.75	1.90689
KRTAP2-3	1	3.75	3.75	1.90689
LIMCH1	1	3.75	3.75	1.90689
LYPD6	1	3.75	3.75	1.90689
MZB1	1	3.75	3.75	1.90689
NUP210L	1	3.75	3.75	1.90689
OBP2A	1	3.75	3.75	1.90689
RPS6KA2	1	3.75	3.75	1.90689
RTP4	1	3.75	3.75	1.90689
SPSB3	1	3.75	3.75	1.90689
SRI	1	3.75	3.75	1.90689
TFAP2A	1	3.75	3.75	1.90689
TLR3	1	3.75	3.75	1.90689
ZNF20	1	3.75	3.75	1.90689
CHST15	197	760.875	3.86231	1.94946
AL161915.1	2.75	10.75	3.90909	1.96683
IL15	2.75	10.75	3.90909	1.96683
ZACN	2.75	10.75	3.90909	1.96683
MYOM1	5.5	22	4	2
TUBB1	10.75	43.5	4.04651	2.01668
FAM69C	2.75	11.5	4.18182	2.06413
OPN1SW	2.75	11.5	4.18182	2.06413
RP11-849H4.2	3.75	16	4.26667	2.09311
OAS2	3.75	16.25	4.33333	2.11548
RGS2	3.75	16.25	4.33333	2.11548
ZNF483	3.75	16.25	4.33333	2.11548
MTCP1	2.75	12	4.36364	2.12553
RP11-17M16.1	2.75	12	4.36364	2.12553
ZNF624	2.75	12	4.36364	2.12553
FAM13A	3.75	17.25	4.6	2.20163
AP001055.1	1	4.75	4.75	2.24793
ARHGEF37	1	4.75	4.75	2.24793
CALY	1	4.75	4.75	2.24793
CCDC8	1	4.75	4.75	2.24793
CTRB2	1	4.75	4.75	2.24793
CXCR3	1	4.75	4.75	2.24793
DYX1C1	1	4.75	4.75	2.24793
GLDN	1	4.75	4.75	2.24793
HIVEP3	1	4.75	4.75	2.24793
KCND1	1	4.75	4.75	2.24793
KIF5C	1	4.75	4.75	2.24793
PHACTR1	1	4.75	4.75	2.24793
RP11-676J12.7	1	4.75	4.75	2.24793
SELL	1	4.75	4.75	2.24793
SLC23A3	1	4.75	4.75	2.24793
SLC12A3	5.5	26.25	4.77273	2.25481
MUC5B	6.5	32	4.92308	2.29956
ITGA2B	2.75	13.75	5	2.32193
PLEKHH2	7.5	37.75	5.03333	2.33151
ZNF862	2.75	14.25	5.18182	2.37346
SEC14L6	2.75	15	5.45455	2.44746
CA9	42.5	233.5	5.49412	2.45789
ALG1L	1	5.5	5.5	2.45943
CCDC113	1	5.5	5.5	2.45943
CEBPE	1	5.5	5.5	2.45943
CPT1C	1	5.5	5.5	2.45943
CPXM1	1	5.5	5.5	2.45943
HOXA13	1	5.5	5.5	2.45943
MFSD4	1	5.5	5.5	2.45943
NME9	1	5.5	5.5	2.45943
NRCAM	1	5.5	5.5	2.45943
PRR18	1	5.5	5.5	2.45943
PRSS57	1	5.5	5.5	2.45943
SDR42E2	1	5.5	5.5	2.45943
SIPA1L2	1	5.5	5.5	2.45943
TECTA	1	5.5	5.5	2.45943
WNK3	1	5.5	5.5	2.45943
ZNF396	1	5.5	5.5	2.45943
AIF1	1	6.5	6.5	2.70044
AP000769.1	1	6.5	6.5	2.70044
BNIPL	1	6.5	6.5	2.70044
CATSPER3	1	6.5	6.5	2.70044
DIO2	1	6.5	6.5	2.70044
FHL1	1	6.5	6.5	2.70044
GIMAP2	1	6.5	6.5	2.70044
NPPC	1	6.5	6.5	2.70044
RAB6C	1	6.5	6.5	2.70044
RFTN1	1	6.5	6.5	2.70044
SRPK3	1	6.5	6.5	2.70044
THSD4	1	6.5	6.5	2.70044
ZNF568	1	6.5	6.5	2.70044
IGFBP3	13	85.25	6.55769	2.71319
AC104809.3	1	7	7	2.80735
DACT2	1	7	7	2.80735
LRRTM4	1	7	7	2.80735
TNIK	1	7	7	2.80735
UCHL1	1	7	7	2.80735
DPEP2	1	8	8	3
GNAO1	1	8	8	3
PPFIA4	1	8	8	3
TMOD1	1	8	8	3
IGFBP1	1941.88	15611.2	8.03927	3.00706
TNS1	47.25	388.25	8.21693	3.0386
ARL6IP4	1	8.75	8.75	3.12928
LYG1	1	8.75	8.75	3.12928
RBM12B-AS1	1	8.75	8.75	3.12928
RP11-1070N10.3	1	8.75	8.75	3.12928
ZSCAN4	1	8.75	8.75	3.12928
KIAA1875	1	9.75	9.75	3.2854
LIM2	1	9.75	9.75	3.2854
PALM2	1	9.75	9.75	3.2854
TLL2	1	9.75	9.75	3.2854
AGAP8	1	10.75	10.75	3.42626
C16orf93	1	10.75	10.75	3.42626
C3orf65	1	10.75	10.75	3.42626
CAMK2A	1	10.75	10.75	3.42626
LAMA1	1	11.5	11.5	3.52356
FXYD3	1	13	13	3.70044
(3) 308 genes were down-regulated after knockdown of TARBP2
	sh-Ctrl	sh-TARBP2	FoldChange	log2FoldChange
NAP1L5	49.75	1.75	0.0351759	-4.82927
ANGPTL1	28	1	0.0357143	-4.80735
CNTNAP2	24.75	1	0.040404	-4.62936
RTEL1-TNFRSF6B	23.25	1	0.0430108	-4.53916
MYH7B	21	1	0.0476191	-4.39232
EDN1	20	1	0.05	-4.32193
ZNF606	18.5	1	0.054054	-4.20945
AL020996.1	17.25	1	0.057971	-4.10852
LRRC37A	15	1	0.0666667	-3.90689
ZNF695	13	1	0.0769231	-3.70044
SRFBP1	22.25	1.75	0.0786517	-3.66838
ARL17B	21	1.75	0.0833333	-3.58496
MPDZ	52.5	4.5	0.0857143	-3.54432
SULT1E1	20	1.75	0.0875	-3.51457
ATF7IP	49.75	4.5	0.0904523	-3.4667
FEM1A	59.75	5.5	0.0920502	-3.44144
TLR4	10.75	1	0.0930233	-3.42626
SH2D6	10.75	1	0.0930233	-3.42626
JAK2	10.75	1	0.0930233	-3.42626
EGFL8	10.75	1	0.0930233	-3.42626
SYTL3	10.75	1	0.0930233	-3.42626
CCDC152	10.75	1	0.0930233	-3.42626
GPR119	18.5	1.75	0.0945946	-3.4021
FLJ00418	9.75	1	0.102564	-3.2854
TRPM7	26	2.75	0.105769	-3.24101
TMEM117	49.75	5.5	0.110553	-3.17719
ATP6V1G2	8.75	1	0.114286	-3.12928
CPA5	8.75	1	0.114286	-3.12928
CTD-2600O9.1	8.75	1	0.114286	-3.12928
SLFNL1	8.75	1	0.114286	-3.12928
ACBD7	8.75	1	0.114286	-3.12928
HEPACAM	644.75	74.25	0.115161	-3.11828
MCTP2	15	1.75	0.116667	-3.09954
MCHR1	31.75	3.75	0.11811	-3.08179
ZNF596	14.25	1.75	0.122807	-3.02554
MANEA	30.5	3.75	0.122951	-3.02385
CXorf23	22.25	2.75	0.123596	-3.0163
UBL3	96	12	0.125	-3
NAA60	43.5	5.5	0.126437	-2.98351
DOCK9	35.25	4.5	0.12766	-2.96963
ZNF181	35.25	4.5	0.12766	-2.96963
PHGR1	7.75	1	0.129032	-2.9542
KBTBD8	7.75	1	0.129032	-2.9542
HNRNPCL1	7.75	1	0.129032	-2.9542
PRR15L	111.5	14.5	0.130045	-2.94292
SLCO4C1	21	2.75	0.130952	-2.93289
EFCAB7	28	3.75	0.133929	-2.90046
ATP5EP2	13	1.75	0.134615	-2.89308
CST1	13	1.75	0.134615	-2.89308
FAM156B	13	1.75	0.134615	-2.89308
IPMK	40.75	5.5	0.134969	-2.8893
MEIS1	20	2.75	0.1375	-2.8625
SLC17A7	27	3.75	0.138889	-2.848
MAP3K12	55.5	7.75	0.13964	-2.84022
PRRG4	38.75	5.5	0.141935	-2.81669
LPPR1	45	6.5	0.144444	-2.79141
MMP24	99.75	14.5	0.145363	-2.78226
ABHD16A	99.75	14.5	0.145363	-2.78226
AVIL	12	1.75	0.145833	-2.77761
DBH	37.5	5.5	0.146667	-2.76939
KIAA0391	18.5	2.75	0.148649	-2.75002
RP11-268J15.5	18.5	2.75	0.148649	-2.75002
DNASE1L2	24.75	3.75	0.151515	-2.72247
WNT10A	6.5	1	0.153846	-2.70044
HTR1D	6.5	1	0.153846	-2.70044
BBS12	6.5	1	0.153846	-2.70044
C9orf72	6.5	1	0.153846	-2.70044
SPARCL1	6.5	1	0.153846	-2.70044
CCDC149	6.5	1	0.153846	-2.70044
RGR	6.5	1	0.153846	-2.70044
ATP11C	35.25	5.5	0.156028	-2.68012
NR3C2	17.25	2.75	0.15942	-2.64909
BCAS1	81.5	13	0.159509	-2.64829
ENPP4	10.75	1.75	0.162791	-2.61891
CAMK2B	16.25	2.75	0.169231	-2.56294
CEP170	56.75	9.75	0.171806	-2.54115
CCDC150	21	3.75	0.178571	-2.48543
POPDC2	9.75	1.75	0.179487	-2.47805
BPIFB1	9.75	1.75	0.179487	-2.47805
CYP51A1	118.25	21.25	0.179704	-2.47631
AL807752.1	59.75	10.75	0.179916	-2.4746
ZNF660	5.5	1	0.181818	-2.45943
AC110771.1	5.5	1	0.181818	-2.45943
KLF1	5.5	1	0.181818	-2.45943
ULBP3	5.5	1	0.181818	-2.45943
ATP6V0A4	5.5	1	0.181818	-2.45943
AC132872.2	5.5	1	0.181818	-2.45943
CCDC146	5.5	1	0.181818	-2.45943
ELL3	5.5	1	0.181818	-2.45943
C11orf52	5.5	1	0.181818	-2.45943
C21orf49	5.5	1	0.181818	-2.45943
FAM19A4	5.5	1	0.181818	-2.45943
GPRASP1	5.5	1	0.181818	-2.45943
IFT80	5.5	1	0.181818	-2.45943
MUC15	5.5	1	0.181818	-2.45943
RP11-231C14.4	5.5	1	0.181818	-2.45943
AP001055.1	5.5	1	0.181818	-2.45943
CAMK2A	5.5	1	0.181818	-2.45943
GAL3ST2	71.25	13	0.182456	-2.45438
GJD3	15	2.75	0.183333	-2.44746
AP001631.10	15	2.75	0.183333	-2.44746
APAF1	64.25	12	0.18677	-2.42066
TUBB3	148.5	27.75	0.186869	-2.4199
PCDHGB2	20	3.75	0.1875	-2.41504
BMP8B	76.5	14.5	0.189542	-2.39941
ZNF776	40.75	7.75	0.190184	-2.39453
PROX2	14.25	2.75	0.192982	-2.37346
FAM102B	23.25	4.5	0.193548	-2.36923
BLZF1	33	6.5	0.19697	-2.34395
HERC5	8.75	1.75	0.2	-2.32193
TBC1D3F	8.75	1.75	0.2	-2.32193
KCND1	8.75	1.75	0.2	-2.32193
SLC52A3	22.25	4.5	0.202247	-2.30581
PCDHGB1	64.25	13	0.202335	-2.30518
C9orf24	18.5	3.75	0.202703	-2.30256
ZNF367	71.25	14.5	0.203509	-2.29684
RTEL1	58.75	12	0.204255	-2.29155
ATP8B1	62.75	13	0.207171	-2.2711
HR	290.75	60.75	0.208942	-2.25882
PYROXD1	61.875	13	0.210101	-2.25084
C11orf91	4.75	1	0.210526	-2.24793
RP11-505K9.4	4.75	1	0.210526	-2.24793
LRRC43	4.75	1	0.210526	-2.24793
S1PR3	4.75	1	0.210526	-2.24793
OR1F1	4.75	1	0.210526	-2.24793
CARNS1	4.75	1	0.210526	-2.24793
PSG4	4.75	1	0.210526	-2.24793
TBC1D19	4.75	1	0.210526	-2.24793
CCDC7	4.75	1	0.210526	-2.24793
RPS6KA5	4.75	1	0.210526	-2.24793
CLEC2D	4.75	1	0.210526	-2.24793
OGFOD2	13	2.75	0.211538	-2.24101
KLHL31	13	2.75	0.211538	-2.24101
BFSP1	26	5.5	0.211538	-2.24101
GATSL2	13	2.75	0.211538	-2.24101
COL8A2	13	2.75	0.211538	-2.24101
ZNF585B	13	2.75	0.211538	-2.24101
RGS2	13	2.75	0.211538	-2.24101
UGT2A3	292.375	62.25	0.212912	-2.23167
IL7	21	4.5	0.214286	-2.22239
RASA2	21	4.5	0.214286	-2.22239
ATP11B	40.75	8.75	0.214724	-2.21945
KLF9	55.5	12	0.216216	-2.20945
USP34	55.5	12	0.216216	-2.20945
SARS2	67	14.5	0.216418	-2.20811
DBNDD2	45	9.75	0.216667	-2.20645
EREG	17.25	3.75	0.217391	-2.20163
CALB2	17.25	3.75	0.217391	-2.20163
MKL2	106.25	23.25	0.218824	-2.19216
GEN1	35.25	7.75	0.219858	-2.18535
IGF2BP3	209.5	46.25	0.220764	-2.17943
IFIH1	58.75	13	0.221277	-2.17608
HSPG2	5037.75	1119	0.222123	-2.17057
C11orf82	24.75	5.5	0.222222	-2.16993
VMO1	43.5	9.75	0.224138	-2.15754
ENTPD8	94.75	21.25	0.224274	-2.15666
TBX4	20	4.5	0.225	-2.152
AC027307.3	7.75	1.75	0.225806	-2.14684
TBX18	7.75	1.75	0.225806	-2.14684
ZNF711	7.75	1.75	0.225806	-2.14684
CPNE7	7.75	1.75	0.225806	-2.14684
DENND1B	7.75	1.75	0.225806	-2.14684
ZNF613	7.75	1.75	0.225806	-2.14684
CATSPERD	7.75	1.75	0.225806	-2.14684
FOXL2	7.75	1.75	0.225806	-2.14684
CALML4	52.5	12	0.228571	-2.12928
GPR162	12	2.75	0.229167	-2.12553
RP11-368I7.4	12	2.75	0.229167	-2.12553
ZNF420	12	2.75	0.229167	-2.12553
ZNF441	12	2.75	0.229167	-2.12553
AGAP4	12	2.75	0.229167	-2.12553
RP11-17M16.1	12	2.75	0.229167	-2.12553
IHH	107.75	24.75	0.229698	-2.12219
TARBP2	1784.75	410.25	0.229864	-2.12115
LINC01119	16.25	3.75	0.230769	-2.11548
TANC2	16.25	3.75	0.230769	-2.11548
CEACAM19	28	6.5	0.232143	-2.10692
GRB14	46.25	10.75	0.232432	-2.10512
COMMD8	111.5	26	0.233184	-2.10046
TMEM170B	79	18.5	0.234177	-2.09433
CYP8B1	33	7.75	0.234848	-2.0902
ZNF431	33	7.75	0.234848	-2.0902
ZNF674	33	7.75	0.234848	-2.0902
ZNF555	23.25	5.5	0.236559	-2.07973
MYRIP	54	13	0.240741	-2.05445
MSANTD4	54	13	0.240741	-2.05445
ODAM	410.25	99.5	0.242535	-2.04373
SLC25A41	18.5	4.5	0.243243	-2.03953
TAF4B	18.5	4.5	0.243243	-2.03953
ZDHHC20	31.75	7.75	0.244094	-2.03449
DUOX1	22.25	5.5	0.247191	-2.0163
EFR3B	48.5	12	0.247423	-2.01495
C9orf163	26	6.5	0.25	-2
SNRPN	26	6.5	0.25	-2
PDIK1L	15	3.75	0.25	-2
CXCR3	15	3.75	0.25	-2
PELI1	122.75	30.75	0.250509	-1.99706
CEBPA	188.5	47.5	0.251989	-1.98857
ARHGAP21	91.75	23.25	0.253406	-1.98048
UBE4A	213.625	54.25	0.25395	-1.97739
CTD-2260A17.2	30.5	7.75	0.254098	-1.97654
AGO4	72.625	18.5	0.254733	-1.97294
TIMM23B	10.75	2.75	0.255814	-1.96683
SPTBN5	10.75	2.75	0.255814	-1.96683
THBS4	10.75	2.75	0.255814	-1.96683
ZNF607	10.75	2.75	0.255814	-1.96683
ATL1	10.75	2.75	0.255814	-1.96683
FAM228B	17.25	4.5	0.26087	-1.9386
TM4SF19	17.25	4.5	0.26087	-1.9386
MC1R	49.75	13	0.261307	-1.93618
CHST9	49.75	13	0.261307	-1.93618
ARL13B	76.5	20	0.261438	-1.93546
ABHD1	24.75	6.5	0.262626	-1.92892
TTC36	24.75	6.5	0.262626	-1.92892
ZNF549	24.75	6.5	0.262626	-1.92892
TDRD3	29.5	7.75	0.262712	-1.92845
C6	14.25	3.75	0.263158	-1.926
SETBP1	14.25	3.75	0.263158	-1.926
SLC25A21	14.25	3.75	0.263158	-1.926
REL	14.25	3.75	0.263158	-1.926
ANGPTL6	14.25	3.75	0.263158	-1.926
SECISBP2L	65.5	17.25	0.263359	-1.9249
MMS22L	40.75	10.75	0.263804	-1.92246
ADAM22	33	8.75	0.265152	-1.91511
C8orf37	33	8.75	0.265152	-1.91511
SPIN4	75.25	20	0.265781	-1.91169
SLC2A2	109	29	0.266055	-1.9102
CD247	3.75	1	0.266667	-1.90689
RP11-345J4.5	3.75	1	0.266667	-1.90689
IGFL2	3.75	1	0.266667	-1.90689
SPOCK1	3.75	1	0.266667	-1.90689
ENKUR	3.75	1	0.266667	-1.90689
NPR1	3.75	1	0.266667	-1.90689
MN1	3.75	1	0.266667	-1.90689
KRT17	3.75	1	0.266667	-1.90689
C16orf96	3.75	1	0.266667	-1.90689
C19orf84	3.75	1	0.266667	-1.90689
OLR1	3.75	1	0.266667	-1.90689
SLC34A2	3.75	1	0.266667	-1.90689
ZNF484	3.75	1	0.266667	-1.90689
NHLH1	3.75	1	0.266667	-1.90689
TMEM200A	3.75	1	0.266667	-1.90689
AC011841.1	3.75	1	0.266667	-1.90689
SYNJ1	36.5	9.75	0.267123	-1.90442
B4GALT6	36.5	9.75	0.267123	-1.90442
KITLG	36.5	9.75	0.267123	-1.90442
RIMBP3	40	10.75	0.26875	-1.89566
ZFP37	6.5	1.75	0.269231	-1.89308
SOX15	6.5	1.75	0.269231	-1.89308
DENND2C	6.5	1.75	0.269231	-1.89308
EFCAB10	6.5	1.75	0.269231	-1.89308
CTB-58E17.5	6.5	1.75	0.269231	-1.89308
HECTD2	6.5	1.75	0.269231	-1.89308
RBM34	6.5	1.75	0.269231	-1.89308
RP11-366L20.2	6.5	1.75	0.269231	-1.89308
PARM1	6.5	1.75	0.269231	-1.89308
TTC40	6.5	1.75	0.269231	-1.89308
ABCB10	256	69.25	0.270508	-1.88626
C19orf71	77.75	21.25	0.273312	-1.87138
RASAL1	20	5.5	0.275	-1.8625
ZNF304	20	5.5	0.275	-1.8625
CTD-2368P22.1	20	5.5	0.275	-1.8625
PROM1	20	5.5	0.275	-1.8625
CDC14A	20	5.5	0.275	-1.8625
SULT1C4	43.5	12	0.275862	-1.85798
SCN9A	67	18.5	0.276119	-1.85664
VAV3	89.5	24.75	0.276536	-1.85446
RP11-712L6.5	28	7.75	0.276786	-1.85316
BAAT	28	7.75	0.276786	-1.85316
ZNF432	28	7.75	0.276786	-1.85316
MAP1LC3B2	16.25	4.5	0.276923	-1.85244
BRIP1	16.25	4.5	0.276923	-1.85244
SLC22A4	16.25	4.5	0.276923	-1.85244
POMK	16.25	4.5	0.276923	-1.85244
CCNT2	57.75	16	0.277056	-1.85175
GPCPD1	38.75	10.75	0.277419	-1.84986
VPS4B	221.75	62.25	0.280722	-1.83279
LGALS9	9.75	2.75	0.282051	-1.82597
C2orf48	9.75	2.75	0.282051	-1.82597
IL18BP	9.75	2.75	0.282051	-1.82597
FRMD4A	9.75	2.75	0.282051	-1.82597
GATSL3	9.75	2.75	0.282051	-1.82597
ALPK2	9.75	2.75	0.282051	-1.82597
LIN54	107.75	30.75	0.285383	-1.80903
FN1	106036	30382.2	0.286528	-1.80325
PHC3	86.25	24.75	0.286957	-1.8011
ZNF501	13	3.75	0.288462	-1.79355
RAPGEF2	85.25	24.75	0.290323	-1.78427
LTBP2	169.25	49.25	0.29099	-1.78096
PDXP	383	111.75	0.291775	-1.77707
CCR7	22.25	6.5	0.292135	-1.77529
PLXNC1	94.75	27.75	0.292876	-1.77164
SLC22A9	58.75	17.25	0.293617	-1.76799
C9orf152	178.5	52.5	0.294118	-1.76553
S1PR2	40.75	12	0.294479	-1.76377
SOWAHB	36.5	10.75	0.294521	-1.76356
KLHL30	36.5	10.75	0.294521	-1.76356
CD4	33	9.75	0.295455	-1.75899
ATOH8	521.875	154.75	0.296527	-1.75376
TGM1	29.5	8.75	0.29661	-1.75336
ZNF841	29.5	8.75	0.29661	-1.75336
ZNF273	29.5	8.75	0.29661	-1.75336
ASB16	18.5	5.5	0.297297	-1.75002
FAM53A	130.25	38.75	0.297505	-1.74902
CYB5R4	103.25	30.75	0.297821	-1.74748
APC	26	7.75	0.298077	-1.74624
VCAN	43.5	13	0.298851	-1.7425
SMTNL2	77.75	23.25	0.299035	-1.74161
(4) 1533 genes were up-regulated after knockdown of TARBP2
	sh-Ctrl	sh-TARBP2	FoldChange	log2FoldChange
CITED1	1.75	99.5	56.8571	5.82927
HRK	1	51	51	5.67243
FUT7	1	44.75	44.75	5.48382
UNCX	1	40.625	40.625	5.3443
CCDC64B	1	35.5	35.5	5.14975
LYRM9	1	33.75	33.75	5.07682
RBM20	1	29	29	4.85798
DAAM2	1	29	29	4.85798
HOXB7	1.75	47.5	27.1429	4.7625
C1orf54	1	24.75	24.75	4.62936
DOC2A	1	24.75	24.75	4.62936
ARL10	1.75	43.25	24.7143	4.62727
HLA-DRB1	4.75	105.75	22.2632	4.47659
PLG	1	21.25	21.25	4.40939
HOXC8	1	21.25	21.25	4.40939
PBX1	2.75	54.25	19.7273	4.30212
USH1C	2.75	49.25	17.9091	4.16262
BEX2	16.25	287.25	17.6769	4.1438
SLC45A4	1	17.25	17.25	4.10852
FABP3	1	17.25	17.25	4.10852
CPT1C	4.75	81.625	17.1842	4.10301
CA9	57.75	977.125	16.9199	4.08065
MAGEA3	5.5	87.75	15.9545	3.9959
MAP7D3	3.75	59	15.7333	3.97575
ARHGAP22	2.75	43.25	15.7273	3.9752
KCTD12	1.75	26	14.8571	3.89308
NSG1	1.75	24.75	14.1429	3.822
ROR2	1.75	24.75	14.1429	3.822
SNCB	5.5	76.75	13.9545	3.80266
DGCR6	28	366.75	13.0982	3.7113
JAKMIP3	1	13	13	3.70044
HOXA10	4.75	59	12.4211	3.63472
FHL1	17.25	209.25	12.1304	3.60056
TCP10L	1	12	12	3.58496
FAM13A	1	12	12	3.58496
WLS	18.5	216	11.6757	3.54543
PNMAL1	1.75	20	11.4286	3.51457
PARD3B	1.75	20	11.4286	3.51457
PAIP2B	5.5	62.25	11.3182	3.50057
TH	14.25	159.25	11.1754	3.48226
BMP7	13	144.5	11.1154	3.47449
WNT5B	3.75	40.625	10.8333	3.43741
PRSS12	1	10.75	10.75	3.42626
ELAVL3	1	10.75	10.75	3.42626
BATF3	5.5	59	10.7273	3.42321
PODNL1	1.75	18.5	10.5714	3.4021
RPS6KA2	1.75	18.5	10.5714	3.4021
OSBPL1A	2.75	29	10.5455	3.39855
VIM	110.25	1156.5	10.4898	3.39091
EPHB2	6.5	65.5	10.0769	3.33298
SRI	26	258	9.92308	3.31079
CTSF	16.25	161	9.90769	3.30855
CALY	6.5	64.25	9.88462	3.30518
ZNF449	1.75	17.25	9.85714	3.30117
EPHB3	1.75	17.25	9.85714	3.30117
JAM2	1	9.75	9.75	3.2854
STAC3	1	9.75	9.75	3.2854
KCTD19	1	9.75	9.75	3.2854
VANGL2	4.75	46.25	9.73684	3.28345
HTATIP2	12	116.75	9.72917	3.28232
ALG1L	7.75	74.25	9.58065	3.26012
FBXO27	6.5	62.25	9.57692	3.25956
SLC25A48	2.75	26	9.45455	3.24101
ATP4A	2.75	26	9.45455	3.24101
PLAGL1	4.75	44.75	9.42105	3.23589
CSPG5	7.75	72.5	9.35484	3.22571
UCHL1	86.25	803.375	9.31449	3.21948
CKMT1A	17.25	159.25	9.23188	3.20663
MID1	8.75	80.25	9.17143	3.19715
BCL2A1	1.75	16	9.14286	3.19265
LTK	1.75	16	9.14286	3.19265
C16orf74	4.75	43.25	9.10526	3.1867
FAM131C	4.75	43.25	9.10526	3.1867
ZCCHC12	13	118.25	9.09615	3.18526
AGPAT4	3.75	33.75	9	3.16993
SENP8	2.75	24.75	9	3.16993
PXDN	6.5	57.5	8.84615	3.14505
ADAMTS1	6.5	57.5	8.84615	3.14505
HDGFRP3	1	8.75	8.75	3.12928
CACNB4	1	8.75	8.75	3.12928
CD274	1	8.75	8.75	3.12928
RNASEL	1	8.75	8.75	3.12928
LDHB	79	672.625	8.51424	3.08988
FAM89A	14.25	121.25	8.50877	3.08895
FAM127B	42.25	358.75	8.49112	3.08596
MESP2	2.75	23.25	8.45455	3.07973
PLEKHH2	2.75	23.25	8.45455	3.07973
CRMP1	7.75	65.5	8.45161	3.07923
CAMK1D	1.75	14.5	8.28571	3.05063
CA12	1.75	14.5	8.28571	3.05063
GPR155	1.75	14.5	8.28571	3.05063
ACCS	1.75	14.5	8.28571	3.05063
GSTP1	162.75	1343.12	8.25269	3.04486
DACT3	5.5	44.75	8.13636	3.02438
MESP1	20	161	8.05	3.00899
TBX1	21	168.25	8.0119	3.00215
ART5	8.75	69.25	7.91429	2.98446
BIRC7	57.75	454.75	7.87446	2.97718
DPYSL5	31.75	249.75	7.86614	2.97566
FAM84A	1	7.75	7.75	2.9542
POPDC3	1	7.75	7.75	2.9542
HOXD8	1	7.75	7.75	2.9542
CLIP4	1	7.75	7.75	2.9542
DSEL	1	7.75	7.75	2.9542
ANKRD61	1	7.75	7.75	2.9542
SCG5	1	7.75	7.75	2.9542
TCTE3	1	7.75	7.75	2.9542
C16orf71	1	7.75	7.75	2.9542
TEX19	117	905.75	7.74145	2.9526
IZUMO4	3.75	29	7.73333	2.95109
EMC10	69.25	532.25	7.68592	2.94222
CAMKV	8.75	67.25	7.68571	2.94218
AMH	5.5	41.75	7.59091	2.92427
CTBP2	6.5	49.25	7.57692	2.92161
GSTA1	65.5	489	7.46565	2.90027
ROBO3	9.75	72.5	7.4359	2.89451
DUSP2	1.75	13	7.42857	2.89308
MTL5	3.75	27.75	7.4	2.88753
GAST	5.5	40.625	7.38636	2.88486
HSPA2	2.75	20	7.27273	2.8625
CAPN11	2.75	20	7.27273	2.8625
GLIPR2	14.25	102.5	7.19298	2.84659
MT1M	85.25	602.875	7.07185	2.82209
SCD5	7.75	54.25	7	2.80735
SLC16A14	3.75	26	6.93333	2.79355
PRDM6	1.75	12	6.85714	2.77761
HEATR4	1.75	12	6.85714	2.77761
HCAR2	1.75	12	6.85714	2.77761
CCDC71L	1.75	12	6.85714	2.77761
C1QL4	7.75	52.5	6.77419	2.76005
SLIT2	7.75	52.5	6.77419	2.76005
BOC	2.75	18.5	6.72727	2.75002
SLC25A34	2.75	18.5	6.72727	2.75002
RAB39B	2.75	18.5	6.72727	2.75002
SIPA1L2	2.75	18.5	6.72727	2.75002
FUZ	33	221	6.69697	2.74351
FSD1	31.75	210.875	6.64173	2.73156
NRG4	1	6.5	6.5	2.70044
SMKR1	1	6.5	6.5	2.70044
FAM72C	1	6.5	6.5	2.70044
CACNG6	1	6.5	6.5	2.70044
STON1	1	6.5	6.5	2.70044
CEBPE	1	6.5	6.5	2.70044
BNIPL	1	6.5	6.5	2.70044
CD81	146.25	934.75	6.39145	2.67614
HAPLN3	20	127.5	6.375	2.67243
SMARCD3	22.25	141.5	6.35955	2.66892
NRIP3	2.75	17.25	6.27273	2.64909
GREB1L	2.75	17.25	6.27273	2.64909
PRAME	9.75	60.75	6.23077	2.63941
AC016586.1	3.75	23.25	6.2	2.63227
RPRML	3.75	23.25	6.2	2.63227
PCK1	12	74.25	6.1875	2.62936
PEX11G	1.75	10.75	6.14286	2.61891
UST	1.75	10.75	6.14286	2.61891
PCP2	1.75	10.75	6.14286	2.61891
PIH1D2	1.75	10.75	6.14286	2.61891
AKR7A3	1.75	10.75	6.14286	2.61891
HCFC2	1.75	10.75	6.14286	2.61891
RET	1.75	10.75	6.14286	2.61891
NPPC	1.75	10.75	6.14286	2.61891
NFATC4	17.25	105.75	6.13043	2.61599
RNF135	4.75	29	6.10526	2.61005
SDK2	8.75	52.5	6	2.58496
FUT1	10.75	64.25	5.97674	2.57936
CCDC74A	7.75	46.25	5.96774	2.57719
2021-09-03	6.5	38.75	5.96154	2.57568
CA2	47.25	279.875	5.92328	2.5664
IP6K3	4.75	27.75	5.84211	2.54649
GAD1	4.75	27.75	5.84211	2.54649
UBE2Q2L	2.75	16	5.81818	2.54057
DEPDC4	2.75	16	5.81818	2.54057
NFASC	2.75	16	5.81818	2.54057
TPD52L1	10.75	62.25	5.7907	2.53374
SPTBN4	7.75	44.75	5.77419	2.52962
KRT37	30.5	174	5.70492	2.51221
RP11-986E7.7	3.75	21.25	5.66667	2.5025
GFPT2	6.5	36.75	5.65385	2.49923
GPRASP2	10.75	60.75	5.65116	2.49855
TUSC1	16.25	91.25	5.61538	2.48938
GATA5	5.5	30.75	5.59091	2.48308
NPL	1.75	9.75	5.57143	2.47805
FAM189A1	1.75	9.75	5.57143	2.47805
AC006014.1	1.75	9.75	5.57143	2.47805
BEST1	1.75	9.75	5.57143	2.47805
ZNF493	1.75	9.75	5.57143	2.47805
CHAC1	40.75	226.5	5.55828	2.47464
KCNK7	1	5.5	5.5	2.45943
TTC18	1	5.5	5.5	2.45943
CALHM1	1	5.5	5.5	2.45943
APOBR	1	5.5	5.5	2.45943
ZNF350	1	5.5	5.5	2.45943
CRYGS	1	5.5	5.5	2.45943
CST4	1	5.5	5.5	2.45943
NEBL	1	5.5	5.5	2.45943
DNAJA4	1	5.5	5.5	2.45943
FAM83A	1	5.5	5.5	2.45943
HABP2	6.5	35.5	5.46154	2.44931
IGFBP3	34	185.5	5.45588	2.44781
IGFBP1	2734.38	14553.8	5.32251	2.41211
EGLN3	28	148.5	5.30357	2.40696
ADORA1	8.75	46.25	5.28571	2.4021
SGSM1	2.75	14.5	5.27273	2.39855
GOLM1	15	76.75	5.11667	2.3552
AUTS2	15	76.75	5.11667	2.3552
FSTL1	15	76.75	5.11667	2.3552
CSF3	8.75	44.75	5.11429	2.35453
HIST1H1E	8.75	44.75	5.11429	2.35453
MYO1G	8.75	44.75	5.11429	2.35453
ID4	26	132.75	5.10577	2.35213
TNNC2	24.75	126.25	5.10101	2.35078
CCDC8	13	65.5	5.03846	2.33298
ETV1	1.75	8.75	5	2.32193
NUTM2A	1.75	8.75	5	2.32193
NKX2-5	110.25	551.125	4.99887	2.3216
HEY1	113.75	563.125	4.95055	2.30759
DYDC2	8.75	43.25	4.94286	2.30535
BACE2	13	64.25	4.94231	2.30518
PSAPL1	3.75	18.5	4.93333	2.30256
PTHLH	3.75	18.5	4.93333	2.30256
PARP6	6.5	32	4.92308	2.29956
ZFYVE28	4.75	23.25	4.89474	2.29123
HSD17B6	4.75	23.25	4.89474	2.29123
EMID1	34	163.75	4.81618	2.26789
TSPAN5	12	57.5	4.79167	2.26053
TNNI2	612.25	2930.75	4.78685	2.25908
SYNGR1	59.75	284.25	4.75732	2.25015
PNCK	22.25	105.75	4.75281	2.24878
COL6A2	46.25	218.75	4.72973	2.24176
PHKG1	5.5	26	4.72727	2.24101
MSH5	2.75	13	4.72727	2.24101
FAM132B	8.75	40.625	4.64286	2.21501
PIBF1	3.75	17.25	4.6	2.20163
CKMT1B	33	150.5	4.56061	2.18923
CILP2	40.75	184.25	4.52147	2.17679
TRAF3IP3	1	4.5	4.5	2.16993
FHAD1	1	4.5	4.5	2.16993
TAF1A	5.5	24.75	4.5	2.16993
NLRC4	1	4.5	4.5	2.16993
ASAH2C	1	4.5	4.5	2.16993
AANAT	1	4.5	4.5	2.16993
LYPD6	1	4.5	4.5	2.16993
MZB1	1	4.5	4.5	2.16993
FAM69C	1	4.5	4.5	2.16993
DACT2	1	4.5	4.5	2.16993
PPFIA4	1	4.5	4.5	2.16993
FAM69B	71.25	318.5	4.47018	2.16033
C1R	62.75	278.25	4.43426	2.14869
DLEC1	1.75	7.75	4.42857	2.14684
SLC16A2	8.75	38.75	4.42857	2.14684
SLC5A10	1.75	7.75	4.42857	2.14684
EBLN2	1.75	7.75	4.42857	2.14684
AREG	1.75	7.75	4.42857	2.14684
AFAP1L1	8.75	38.75	4.42857	2.14684
ANKRD23	1.75	7.75	4.42857	2.14684
DNAJC28	1.75	7.75	4.42857	2.14684
LBP	13	57.5	4.42308	2.14505
FADS6	14.25	62.25	4.36842	2.12711
CPNE9	2.75	12	4.36364	2.12553
SLC45A1	2.75	12	4.36364	2.12553
TRIM54	2.75	12	4.36364	2.12553
PGBD5	7.75	33.75	4.35484	2.12262
GPC4	7.75	33.75	4.35484	2.12262
GSDMB	7.75	33.75	4.35484	2.12262
AIF1	7.75	33.75	4.35484	2.12262
RAB34	79	344	4.35443	2.12248
TSACC	13	55.5	4.26923	2.09398
GJA1	3.75	16	4.26667	2.09311
FBXO32	14.25	60.75	4.26316	2.09192
RIMS4	45	190.5	4.23333	2.08179
GNAL	5.5	23.25	4.22727	2.07973
MRAP2	5.5	23.25	4.22727	2.07973
SYNGR4	4.75	20	4.21053	2.074
POLN	8.75	36.75	4.2	2.07039
KCNN1	21	87.75	4.17857	2.06301
C5AR1	13	54.25	4.17308	2.06111
PRAF2	35.25	147	4.17021	2.06012
CEP70	15	62.25	4.15	2.05311
MLF1	16.25	67.25	4.13846	2.04909
EGFL7	81.5	336.25	4.12577	2.04466
UNC93A	96	395.75	4.1224	2.04348
RP11-93B14.6	56.75	232.75	4.10132	2.03609
ATP1A3	24.75	101	4.08081	2.02885
TNNI3	64.25	261.25	4.06615	2.02366
GLOD5	8.75	35.5	4.05714	2.02046
ABCC11	37.5	152	4.05333	2.01911
SPINK1	67	271	4.04478	2.01606
CCDC151	13	52.5	4.03846	2.01381
PHOSPHO1	17.25	69.25	4.01449	2.00522
SLAIN1	20	80.25	4.0125	2.0045
ALPL	65.5	261.25	3.98855	1.99586
FGFR2	9.75	38.75	3.97436	1.99072
SLX4IP	9.75	38.75	3.97436	1.99072
PDGFA	38.75	153.5	3.96129	1.98597
RBM23	51	201.5	3.95098	1.98221
TMEM17	2.75	10.75	3.90909	1.96683
KIF14	2.75	10.75	3.90909	1.96683
IL2RG	2.75	10.75	3.90909	1.96683
C5orf42	2.75	10.75	3.90909	1.96683
SLC2A5	2.75	10.75	3.90909	1.96683
HES7	2.75	10.75	3.90909	1.96683
SH3RF3	2.75	10.75	3.90909	1.96683
AMOT	58.75	229	3.89787	1.96269
MPP2	52.5	204.5	3.89524	1.96171
FXYD5	69.25	269	3.88448	1.95772
SPATA12	3.75	14.5	3.86667	1.95109
CNFN	28	107.625	3.84375	1.94251
CLEC11A	16.25	62.25	3.83077	1.93763
HLX	26	99.5	3.82692	1.93618
SRSF12	6.5	24.75	3.80769	1.92892
HOXA11	6.5	24.75	3.80769	1.92892
MATK	74.25	282.5	3.80471	1.92779
UCN2	17.25	65.5	3.7971	1.9249
INSIG1	46.25	175.5	3.79459	1.92395
UNC5B	61.875	234.25	3.78586	1.92062
KLF2	10.75	40.625	3.77907	1.91803
NDST2	9.75	36.75	3.76923	1.91427
MRVI1	1	3.75	3.75	1.90689
NEFH	1	3.75	3.75	1.90689
TCTEX1D2	1	3.75	3.75	1.90689
RP5-850E9.3	1	3.75	3.75	1.90689
KCNN2	1	3.75	3.75	1.90689
LYZL1	1	3.75	3.75	1.90689
MTMR8	1	3.75	3.75	1.90689
NNAT	1	3.75	3.75	1.90689
C22orf15	1	3.75	3.75	1.90689
C6orf163	1	3.75	3.75	1.90689
TNFSF14	1	3.75	3.75	1.90689
MEF2B	1	3.75	3.75	1.90689
TLR3	1	3.75	3.75	1.90689
OPN1SW	1	3.75	3.75	1.90689
ZSCAN4	1	3.75	3.75	1.90689
BCDIN3D	18.5	69.25	3.74324	1.90429
PEX7	7.75	29	3.74194	1.90378
C11orf96	7.75	29	3.74194	1.90378
APBB1	99.75	373.25	3.74185	1.90375
CYP3A5	16.25	60.75	3.73846	1.90244
RPRM	12	44.75	3.72917	1.89885
IFI27L2	102	380	3.72549	1.89743
GUCA2A	1.75	6.5	3.71429	1.89308
SHROOM3	1.75	6.5	3.71429	1.89308
CIITA	1.75	6.5	3.71429	1.89308
SLC26A10	1.75	6.5	3.71429	1.89308
RADIL	28	104	3.71429	1.89308
PPT2-EGFL8	1.75	6.5	3.71429	1.89308
PYY	1.75	6.5	3.71429	1.89308
CARD14	1.75	6.5	3.71429	1.89308
AC090616.2	1.75	6.5	3.71429	1.89308
LAIR1	1.75	6.5	3.71429	1.89308
PAPL	1.75	6.5	3.71429	1.89308
ZNF345	1.75	6.5	3.71429	1.89308
KCNK5	1.75	6.5	3.71429	1.89308
ADPRH	1.75	6.5	3.71429	1.89308
HOXA13	1.75	6.5	3.71429	1.89308
AGAP8	1.75	6.5	3.71429	1.89308
MSI1	40	148.5	3.7125	1.89239
ZNF684	15	55.5	3.7	1.88753
TRIP6	60.75	224.5	3.69547	1.88576
HMGN5	8.75	32	3.65714	1.87072
CCDC116	13	47.5	3.65385	1.86942
DHDH	9.75	35.5	3.64103	1.86434
RRAGD	9.75	35.5	3.64103	1.86434
ZNF430	5.5	20	3.63636	1.8625
PAQR5	5.5	20	3.63636	1.8625
ZNF439	5.5	20	3.63636	1.8625
PIK3R2	5.5	20	3.63636	1.8625
RAB6B	26	94.5	3.63462	1.8618
NOVA1	4.75	17.25	3.63158	1.8606
AP000350.4	15	54.25	3.61667	1.85466
C14orf132	12	43.25	3.60417	1.84967
TP53I11	29.5	105.75	3.58475	1.84187
ANKRD36	14.25	51	3.57895	1.83954
GSTA2	35.25	125	3.5461	1.82623
MAGEA12	2.75	9.75	3.54545	1.82597
ETV7	2.75	9.75	3.54545	1.82597
MYLPF	2.75	9.75	3.54545	1.82597
GABPB2	2.75	9.75	3.54545	1.82597
CACHD1	2.75	9.75	3.54545	1.82597
RND3	2.75	9.75	3.54545	1.82597
MMAA	2.75	9.75	3.54545	1.82597
KCNC1	2.75	9.75	3.54545	1.82597
GPNMB	2.75	9.75	3.54545	1.82597
HK1	56.75	200	3.52423	1.81731
CHI3L1	8.75	30.75	3.51429	1.81323
FXYD3	8.75	30.75	3.51429	1.81323
DDIT3	93.25	326.875	3.50536	1.80956
RAC3	246.25	862.25	3.50152	1.80798
RND2	35.25	122.75	3.48227	1.80003
ADD2	18.5	64.25	3.47297	1.79617
RNF217	3.75	13	3.46667	1.79355
ENHO	35.25	121.25	3.43972	1.78229
SYTL4	10.75	36.75	3.4186	1.77341
LCN2	53.25	180.125	3.38263	1.75814
CCDC15	4.75	16	3.36842	1.75207
PNMT	4.75	16	3.36842	1.75207
XAF1	4.75	16	3.36842	1.75207
HLA-F	87.25	293.5	3.3639	1.75013
SNAI2	5.5	18.5	3.36364	1.75002
NPIPB15	5.5	18.5	3.36364	1.75002
CASP16	7.75	26	3.35484	1.74624
SPAG4	254.75	854	3.35231	1.74515
RAB31	80.25	269	3.35202	1.74503
FLNC	34	113.5	3.33824	1.73909
IER3IP1	77.75	259.5	3.33762	1.73882
TMEM92	37.5	125	3.33333	1.73697
LNP1	17.25	57.5	3.33333	1.73697
ITGA2B	17.25	57.5	3.33333	1.73697
HIST1H2AJ	8.75	29	3.31429	1.7287
ZIC2	109	360	3.30275	1.72367
TMEM63C	24.75	81.625	3.29798	1.72158
SLC51A	65.5	216	3.29771	1.72146
DKK4	18.5	60.75	3.28378	1.71536
P2RX5	37.5	122.75	3.27333	1.71076
PCOLCE2	72.625	237.5	3.27022	1.70939
SFRP1	6.5	21.25	3.26923	1.70895
TNFRSF1B	6.5	21.25	3.26923	1.70895
ZNF256	6.5	21.25	3.26923	1.70895
ANKRD36C	30.5	99.5	3.2623	1.70589
LPPR3	33	107.625	3.26136	1.70548
PDZD4	29.5	95.875	3.25	1.70044
LTB	14.25	46.25	3.24561	1.69849
TLE2	14.25	46.25	3.24561	1.69849
LYVE1	14.25	46.25	3.24561	1.69849
C1orf74	24.75	80.25	3.24242	1.69707
ERCC5	36.5	118.25	3.23973	1.69587
APBB3	12	38.75	3.22917	1.69116
INA	12	38.75	3.22917	1.69116
FAM27A	13	41.75	3.21154	1.68326
MITF	3.75	12	3.2	1.67807
LCE1E	3.75	12	3.2	1.67807
IFIT1	3.75	12	3.2	1.67807
KIF5C	3.75	12	3.2	1.67807
CDH23	7.75	24.75	3.19355	1.67516
ANGPTL4	77.75	247.75	3.1865	1.67197
LZTS1	2.75	8.75	3.18182	1.66985
PCLO	2.75	8.75	3.18182	1.66985
FAM186B	2.75	8.75	3.18182	1.66985
TTC21A	2.75	8.75	3.18182	1.66985
FLRT1	2.75	8.75	3.18182	1.66985
ZNF615	2.75	8.75	3.18182	1.66985
DDX60L	2.75	8.75	3.18182	1.66985
VIPR1	2.75	8.75	3.18182	1.66985
AC074212.3	2.75	8.75	3.18182	1.66985
LIPT2	45	143	3.17778	1.66802
COPZ2	8.75	27.75	3.17143	1.66513
TWIST2	8.75	27.75	3.17143	1.66513
RNF183	8.75	27.75	3.17143	1.66513
C11orf86	8.75	27.75	3.17143	1.66513
AKR1B10	1094.12	3462.25	3.1644	1.66193
CD163L1	30.5	95.875	3.14344	1.65235
SERPINE1	3003.5	9441	3.14333	1.6523
CCDC70	1.75	5.5	3.14286	1.65208
COL17A1	1.75	5.5	3.14286	1.65208
ASIC4	1.75	5.5	3.14286	1.65208
NUTM2F	1.75	5.5	3.14286	1.65208
SCTR	1.75	5.5	3.14286	1.65208
USP6	1.75	5.5	3.14286	1.65208
FOXN4	1.75	5.5	3.14286	1.65208
ME1	1.75	5.5	3.14286	1.65208
SCGB2A1	1.75	5.5	3.14286	1.65208
TCEANC	1.75	5.5	3.14286	1.65208
XCL2	1.75	5.5	3.14286	1.65208
NRIP2	1.75	5.5	3.14286	1.65208
FAM115C	1.75	5.5	3.14286	1.65208
SELL	1.75	5.5	3.14286	1.65208
MLLT11	10.75	33.75	3.13953	1.65055
NYAP1	10.75	33.75	3.13953	1.65055
CETP	55.5	174	3.13514	1.64853
SPINT2	83	259.5	3.12651	1.64455
LDOC1L	13	40.625	3.125	1.64386
CD19	60.75	189.25	3.11523	1.63934
HLA-B	970.75	3017.75	3.10868	1.6363
TNS1	55.5	171.25	3.08559	1.62554
PAPSS2	15	46.25	3.08333	1.62449
FAM211A	6.5	20	3.07692	1.62149
PRKX	6.5	20	3.07692	1.62149
C9orf9	42.25	129	3.05325	1.61035
PDX1	4.75	14.5	3.05263	1.61005
CLDN5	4.75	14.5	3.05263	1.61005
TRERF1	4.75	14.5	3.05263	1.61005
ZNF182	4.75	14.5	3.05263	1.61005
KIF26A	26	78.75	3.02885	1.59877
PSTPIP2	7.75	23.25	3	1.58496
SYT17	7.75	23.25	3	1.58496
RIT1	52.5	157.5	3	1.58496
DDTL	18.5	55.5	3	1.58496
MARVELD1	15	44.75	2.98333	1.57693
HECA	13	38.75	2.98077	1.57568
PRDM16	9.75	29	2.97436	1.57258
TFAP2A	27	80.25	2.97222	1.57154
KIAA1109	8.75	26	2.97143	1.57116
RARRES3	21	62.25	2.96429	1.56768
ZIC5	12	35.5	2.95833	1.56478
CHMP4A	20	59	2.95	1.56071
MT1G	2852	8382.25	2.93908	1.55536
PLB1	16.25	47.5	2.92308	1.54749
COL4A1	5.5	16	2.90909	1.54057
P2RX5-TAX1BP3	5.5	16	2.90909	1.54057
PTGDS	33	95.875	2.9053	1.53869
NGFRAP1	508.25	1472.75	2.89769	1.5349
CCDC153	22.25	64.25	2.88764	1.52989
CYBRD1	15	43.25	2.88333	1.52774
HCST	20	57.5	2.875	1.52356
NEURL1B	3.75	10.75	2.86667	1.51937
ZDHHC19	3.75	10.75	2.86667	1.51937
MLPH	3.75	10.75	2.86667	1.51937
C18orf54	3.75	10.75	2.86667	1.51937
FSD1L	3.75	10.75	2.86667	1.51937
ZNF419	28	80.25	2.86607	1.51907
FLJ27365	10.75	30.75	2.86047	1.51625
HEY2	10.75	30.75	2.86047	1.51625
ZNF44	26	74.25	2.85577	1.51388
TMIGD2	14.25	40.625	2.85088	1.51141
SCN4B	6.5	18.5	2.84615	1.50901
MT1F	1083.25	3072.38	2.83626	1.50399
RPP25	115.75	328	2.83369	1.50268
MPPED1	8.75	24.75	2.82857	1.50007
TTC4	13	36.75	2.82692	1.49923
MUC1	2.75	7.75	2.81818	1.49476
WIPF3	2.75	7.75	2.81818	1.49476
CDC42EP3	2.75	7.75	2.81818	1.49476
GPR64	2.75	7.75	2.81818	1.49476
RP11-279O9.4	2.75	7.75	2.81818	1.49476
CAPN9	2.75	7.75	2.81818	1.49476
AGRP	2.75	7.75	2.81818	1.49476
SWT1	2.75	7.75	2.81818	1.49476
NR4A3	2.75	7.75	2.81818	1.49476
FAM46C	2.75	7.75	2.81818	1.49476
LIM2	12	33.75	2.8125	1.49185
KIAA1462	21	59	2.80952	1.49033
SIGIRR	69.25	194.5	2.80866	1.48988
TNNT1	172.5	483.75	2.80435	1.48767
C1QL1	24.75	69.25	2.79798	1.48439
MEIS3	42.25	116.75	2.76331	1.4664
TMX3	18.5	51	2.75676	1.46297
NEGR1	1	2.75	2.75	1.45943
ADHFE1	1	2.75	2.75	1.45943
DOCK3	1	2.75	2.75	1.45943
SOX17	1	2.75	2.75	1.45943
MEIOB	1	2.75	2.75	1.45943
AC024580.1	1	2.75	2.75	1.45943
EYA4	1	2.75	2.75	1.45943
HIST1H2AH	1	2.75	2.75	1.45943
VSX1	1	2.75	2.75	1.45943
DDX47	1	2.75	2.75	1.45943
ZNF546	1	2.75	2.75	1.45943
AC006116.20	1	2.75	2.75	1.45943
MAML3	1	2.75	2.75	1.45943
P2RX1	1	2.75	2.75	1.45943
ZNF347	1	2.75	2.75	1.45943
IKZF2	1	2.75	2.75	1.45943
EFEMP1	1	2.75	2.75	1.45943
LGALS4	1	2.75	2.75	1.45943
AKAP6	1	2.75	2.75	1.45943
CACNA1C	1	2.75	2.75	1.45943
ARHGEF37	1	2.75	2.75	1.45943
DYX1C1	1	2.75	2.75	1.45943
LRRTM4	1	2.75	2.75	1.45943
YBEY	104.25	286.125	2.7446	1.4566
ANG	455.25	1248.5	2.74245	1.45546
RIBC1	4.75	13	2.73684	1.45251
MT1A	251.625	687.75	2.73323	1.45061
RNF157	177	483.75	2.73305	1.45051
CCDC96	13	35.5	2.73077	1.44931
RP11-126K1.2	13	35.5	2.73077	1.44931
PALD1	38.75	105.75	2.72903	1.44839
TNNC1	753.75	2056.5	2.72836	1.44803
CRABP2	149.75	407.375	2.72037	1.4438
VNN1	14.25	38.75	2.7193	1.44323
DEFB1	24.75	67.25	2.71717	1.44211
RIN2	15	40.625	2.70833	1.43741
ANKRD32	10.75	29	2.69767	1.43172
RTKN2	10.75	29	2.69767	1.43172
SEC14L6	10.75	29	2.69767	1.43172
THOC2	68	182.125	2.67831	1.42132
SNCG	85.25	227.75	2.67155	1.41768
ALX4	9.75	26	2.66667	1.41504
GBX2	9.75	26	2.66667	1.41504
ASPHD2	12	32	2.66667	1.41504
ASPM	9.75	26	2.66667	1.41504
CTSZ	18.5	49.25	2.66216	1.4126
MSN	70.5	187.5	2.65957	1.4112
BAI2	33	87.75	2.65909	1.41093
SYCE2	8.75	23.25	2.65714	1.40988
SCN4A	8.75	23.25	2.65714	1.40988
ZBTB20	6.5	17.25	2.65385	1.40808
LOH12CR2	6.5	17.25	2.65385	1.40808
TUBB1	6.5	17.25	2.65385	1.40808
C5orf63	28	74.25	2.65179	1.40696
NEIL3	22.25	59	2.65169	1.40691
PSMA1	159.25	422.25	2.65149	1.4068
CHD5	24.75	65.5	2.64646	1.40407
ANKRD12	24.75	65.5	2.64646	1.40407
SHBG	331.75	877.25	2.64431	1.40289
ASPRV1	5.5	14.5	2.63636	1.39855
TPK1	5.5	14.5	2.63636	1.39855
STAB1	5.5	14.5	2.63636	1.39855
SRPX	5.5	14.5	2.63636	1.39855
PCOLCE	250	658.25	2.633	1.39671
COMMD3	70.5	185.5	2.63121	1.39572
UBE2E2	54	141.5	2.62037	1.38977
NOTCH3	58.75	153.5	2.61277	1.38558
PFKM	62.75	163.75	2.60956	1.38381
HSP90AA1	2093.25	5461.5	2.6091	1.38355
CAV2	3.75	9.75	2.6	1.37851
TNFRSF18	3.75	9.75	2.6	1.37851
ZNF790	3.75	9.75	2.6	1.37851
AKAP5	3.75	9.75	2.6	1.37851
CTRB2	3.75	9.75	2.6	1.37851
ST6GALNAC2	13	33.75	2.59615	1.37638
PLK5	13	33.75	2.59615	1.37638
DNTTIP2	45	116.75	2.59444	1.37543
SOCS3	28	72.5	2.58929	1.37255
AMOTL1	15	38.75	2.58333	1.36923
ANXA2R	15	38.75	2.58333	1.36923
FYN	30.5	78.75	2.58197	1.36847
SPOCD1	10.75	27.75	2.5814	1.36815
C1orf134	10.75	27.75	2.5814	1.36815
ZNF90	10.75	27.75	2.5814	1.36815
2021-09-05	34	87.75	2.58088	1.36786
SLC16A4	14.25	36.75	2.57895	1.36678
SHD	14.25	36.75	2.57895	1.36678
NPAS1	663.5	1711	2.57875	1.36667
RASGEF1A	33	85	2.57576	1.365
SWI5	496	1276.88	2.57434	1.36421
SELM	837.25	2153.75	2.57241	1.36312
ZNF22	1.75	4.5	2.57143	1.36257
MMP7	1.75	4.5	2.57143	1.36257
ZNF334	1.75	4.5	2.57143	1.36257
SCN3B	1.75	4.5	2.57143	1.36257
MACROD2	1.75	4.5	2.57143	1.36257
SLC9A2	1.75	4.5	2.57143	1.36257
CDKL3	1.75	4.5	2.57143	1.36257
MOXD1	1.75	4.5	2.57143	1.36257
AL139099.1	1.75	4.5	2.57143	1.36257
GPR17	1.75	4.5	2.57143	1.36257
GP1BA	1.75	4.5	2.57143	1.36257
ICA1	1.75	4.5	2.57143	1.36257
ZNF540	1.75	4.5	2.57143	1.36257
NKG7	1.75	4.5	2.57143	1.36257
RFTN1	1.75	4.5	2.57143	1.36257
IFITM1	38.75	99.5	2.56774	1.3605
CCDC65	12	30.75	2.5625	1.35755
UPF2	40	102.5	2.5625	1.35755
ZNF682	12	30.75	2.5625	1.35755
CCDC28B	154.75	395.75	2.55735	1.35465
S100A2	124	316.5	2.55242	1.35187
RSG1	40.75	104	2.55215	1.35171
CD79A	74.25	189.25	2.54882	1.34983
NDUFA9	213.625	543.75	2.54535	1.34786
TSC22D3	88.25	224.5	2.54391	1.34705
ZNF33B	9.75	24.75	2.53846	1.34395
GFRA3	9.75	24.75	2.53846	1.34395
JAG2	62.75	159.25	2.53785	1.34361
TFF3	47.25	119.5	2.5291	1.33862
HSD17B14	58.75	148.5	2.52766	1.3378
ZNF541	4.75	12	2.52632	1.33703
EFNB3	4.75	12	2.52632	1.33703
ZNF506	4.75	12	2.52632	1.33703
RAMP1	97.25	245	2.51928	1.33301
CCDC74B	26	65.5	2.51923	1.33298
AQP7	29.5	74.25	2.51695	1.33168
NKX3-2	24.75	62.25	2.51515	1.33065
UEVLD	33	83	2.51515	1.33065
APOA4	208.75	524	2.51018	1.32779
CELSR1	38.75	97.25	2.50968	1.3275
EPO	129	323	2.50388	1.32416
LRFN1	58.75	147	2.50213	1.32316
ZFR2	16.25	40.625	2.5	1.32193
MFSD2A	21	52.5	2.5	1.32193
PMAIP1	34	85	2.5	1.32193
KCNJ4	18.5	46.25	2.5	1.32193
TSPAN12	21	52.5	2.5	1.32193
SPRN	174.75	436.25	2.49642	1.31986
CXCL2	14.25	35.5	2.49123	1.31686
HAL	14.25	35.5	2.49123	1.31686
TSPO	395.5	984.25	2.48862	1.31535
BRSK1	40	99.5	2.4875	1.3147
CA11	45	111.75	2.48333	1.31228
RPUSD4	435.25	1080.75	2.48306	1.31212
NRGN	166.25	411.5	2.47519	1.30754
BATF	33	81.625	2.47348	1.30655
NTN1	23.25	57.5	2.47312	1.30633
RBMX2	232.25	573.75	2.4704	1.30474
KDM5A	175.5	432.25	2.46296	1.30039
MAGEA6	13	32	2.46154	1.29956
FAM180B	6.5	16	2.46154	1.29956
IGFBP6	561	1378.5	2.45722	1.29703
GKAP1	36.5	89.5	2.45205	1.29399
ZNF473	53.25	130.25	2.44601	1.29043
BTF3L4	493.25	1203.25	2.43943	1.28655
ETV2	22.25	54.25	2.4382	1.28582
DNAAF3	33	80.25	2.43182	1.28204
ZEB1	8.75	21.25	2.42857	1.28011
ALDH1A2	27	65.5	2.42593	1.27854
LAMTOR4	1760	4266.75	2.42429	1.27756
AC004381.6	64.25	154.75	2.40856	1.26817
IDNK	34	81.625	2.40074	1.26348
LAIR2	60.75	145.75	2.39918	1.26254
CHCHD10	1725	4127.5	2.39275	1.25867
RBX1	180.25	430.5	2.38835	1.25601
PI3	7.75	18.5	2.3871	1.25526
ZMYND10	7.75	18.5	2.3871	1.25526
KIAA1731	7.75	18.5	2.3871	1.25526
SARM1	7.75	18.5	2.3871	1.25526
PPP1R14D	33	78.75	2.38636	1.25481
LRRCC1	9.75	23.25	2.38462	1.25376
SIT1	46.25	110.25	2.38378	1.25325
LSP1	115.75	275.5	2.38013	1.25104
[truncated: 824 more rows]
